# Supplementary material for: Structured ternary fluids as nanocrystal incubators for enhanced crystallization control
Source: Chem Sci. 2022 Oct 24;13(44):13132–40. doi: 10.1039/d2sc04413g (PMC9667960; doi:10.1039/d2sc04413g)
Supplement: SC-013-D2SC04413G-s001 [file SC-013-D2SC04413G-s001.xlsx]

## Sheet: Solubility
	40% Ethanol Line
		Water mass fraction	Solubility / mg cm⁻³
			25°C	36°C	50°C
		0	0.0325147	0.040655	0.0528514
		0.05	0.181719	0.231393	0.307318
		0.1	0.517933	0.611884	0.744183
		0.15	1.25888	1.56095	2.00943
		0.2	2.45427	3.11212	4.11305
		0.25	4.15188	5.35639	7.22401
		0.3	6.57572	8.50724	11.5113
		0.35	9.56443	12.4071	16.8412
		0.4	12.6332	16.3685	22.1877
		0.45	15.7393	20.3221	27.4343
		0.5	18.4666	24.0276	32.7309
		0.55	21.9145	28.2372	38.0274
		0.6	25.2334	32.3495	43.3074

## Sheet: Diffusion
		Diffusion coefficient, D / x10⁻¹⁰ m² s⁻¹ (40% Ethanol line)																Diffusion Coefficient, D / x10⁻¹⁰ m² s⁻¹ (60% Ethanol line)
		Molecule	Water Mass Fraction																Molecule	Water Mass Fraction												0	1
			0	0.05	0.1	0.15	0.2	0.25	0.3	0.35	0.4	0.45	0.5	0.55	0.6					0	0.05	0.1	0.15	0.2	0.25	0.3	0.35	0.4				0.6	1
		Water		4.815	5.117	5.0184	5.19815	5.76615	5.6224	6.26715	6.55565	7.1003	7.67525	8.2356	8.8236				Water		7.5809	6.9132	6.9785	7.3011	7.6	7.9469	7.5657	7.7399
		Glycine			1.5196	1.7882	1.9221	1.83565	2.01705	2.21395	2.45755	2.6169	2.8771	3.0713	3.42885				Glycine				2.4583	2.7985	3.2416	3.2416	3.2514	2.9644
		Octanol	2.97157	3.11026	2.74029	2.73795	2.66876	2.57088	2.51964	2.38355	2.2008	1.95331	2.00309	1.94975					Octanol	5.28426	5.22195	4.1582	3.89482	3.67927	4.07321	4.04288	3.62136
		Ethanol	4.57078	4.91086	4.48453	4.59995	4.61679	4.85833	5.05461	5.10395	5.10097	5.09215	5.48711	5.802	5.66086				Ethanol	7.35355	7.29307	6.4568	6.23825	6.67424	6.71852	6.59543	6.11732	6.23614
		Molecule	Uncertainty / ±																Molecule	Uncertainty / ±
		Water		0.00770031	0.00876675	0.00796798	0.00872263	0.0083826	0.00847203	0.0100798	0.00913546	0.00970999	0.00983142	0.0106631	0.0129311				Water		0.09579	0.03855	0.029685	0.023515	0.084286	0.121698	0.035624	0.051147
		Glycine			0.0944378	0.0260957	0.0239041	0.0123491	0.011452	0.0186819	0.0217778	0.0143959	0.0150463	0.0124875	0.0496329				Glycine				0.132333	0.053484	0.054421	0.054421	0.068708	0.046122
		Octanol	0.00868988	0.0123042	0.00634154	0.0107843	0.00660289	0.00622935	0.0135219	0.0111273	0.0219837	0.010585	0.00390809	0.0365018					Octanol	0.043439	0.147329	0.027373	0.0408014	0.032895	0.0513585	0.0426089	0.0383844
		Ethanol	0.00546134	0.014149	0.00860765	0.00616347	0.0137656	0.00309447	0.00484871	0.0170829	0.0133705	0.0152343	0.00239096	0.00301448	0.0110574				Ethanol	0.0734794	0.0478888	0.0686793	0.100003	0.0968549	0.123191	0.0314072	0.0434903	0.0437505
		Viscosity, η / mPa s (40% Ethanol line)																	Viscosity, η / mPa s (60% Ethanol line)
			Water Mass Fraction																	Water Mass Fraction
			0	0.05	0.1	0.15	0.2	0.25	0.3	0.35	0.4	0.45	0.5	0.55	0.6					0	0.05	0.1	0.15	0.2	0.25	0.3	0.35	0.4
		Viscosity / mPa s	3.63619	3.60009	3.74244	3.88241	3.9993	4.08855	4.12567	4.0868	3.96787	3.81276	3.4716	3.18665	3.2111				Viscosity / mPa s	2.61533	2.72107	2.8	2.89232	2.93258	2.97228	2.95075	2.90162	2.84482
		Uncertainty / ±	0.00740993	0.00774084	0.00806793	0.00831472	0.00721431	0.00843937	0.00873372	0.00842118	0.0085977	0.00673856	0.00697479	0.00705105	0.00570488				Uncertainty / ±	0.00490511	0.00673637	0.00618276	0.00630521	0.00536037	0.00631121	0.00593883	0.00537728	0.00620463
		Dη (40% Ethanol line)																	Dη (60% Ethanol line)
		Molecule	Water Mass Fraction																Molecule	Water Mass Fraction
			0	0.05	0.1	0.15	0.2	0.25	0.3	0.35	0.4	0.45	0.5	0.55	0.6					0	0.05	0.1	0.15	0.2	0.25	0.3	0.35	0.4
		Water		17.3344	19.1501	19.4835	20.789	23.5752	23.1962	25.6126	26.0119	27.0718	26.6454	26.244	28.3334				Water		20.6282	19.357	20.184	21.411	22.5894	23.4493	21.9528	22.0187
		Glycine			5.68702	6.94252	7.68706	7.50515	8.32169	9.04797	9.75123	9.97762	9.98815	9.78716	11.0104				Glycine				7.11018	8.20681	9.63495	9.56514	9.43434	8.4332
		Octanol	10.8052	11.1972	10.2554	10.6298	10.6732	10.5112	10.3952	9.74108	8.7325	7.44751	6.95393	6.21317					Octanol	13.8201	14.2093	11.643	11.265	10.7898	12.1067	11.9295	10.5078
		Ethanol	16.6202	17.6795	16.7831	17.8589	18.4639	19.8635	20.8537	20.8588	20.2399	19.4151	19.0491	18.4889	18.1776				Ethanol	19.232	19.845	18.079	18.043	19.5727	19.9693	19.4615	17.7502	17.7407
		Molecule	Uncertainty / ±																Molecule	Uncertainty / ±
		Water		0.064994	0.0740926	0.0726615	0.0723855	0.0829353	0.0840573	0.0939711	0.0926118	0.0848677	0.0876641	0.0920494	0.0918606				Water		0.311719	0.150683	0.129859	0.108096	0.298487	0.406295	0.14405	0.193527
		Glycine			0.365688	0.116183	0.109466	0.0659818	0.0648635	0.0949934	0.107541	0.0725223	0.0723019	0.0614491	0.178937				Glycine				0.398249	0.171847	0.182213	0.179834	0.216849	0.149602
		Octanol	0.0536171	0.0683724	0.0458413	0.0646343	0.0456602	0.0471656	0.0777929	0.0655474	0.10615	0.0535206	0.0275385	0.130066					Octanol	0.139527	0.436071	0.102353	0.142568	0.116189	0.178359	0.149738	0.13085
		Ethanol	0.0537276	0.0889517	0.0683945	0.0621764	0.0883598	0.0536532	0.0641497	0.112796	0.0969089	0.0923985	0.0465719	0.0505163	0.0678008				Ethanol	0.228243	0.179438	0.232223	0.328574	0.319811	0.408561	0.131844	0.159087	0.163155
		Relative Dη (40% Ethanol line)																	Relative Dη (60% Ethanol line)
		Molecule	Water Mass Fraction																Molecule	Water Mass Fraction
			0	0.05	0.1	0.15	0.2	0.25	0.3	0.35	0.4	0.45	0.5	0.55	0.6					0	0.05	0.1	0.15	0.2	0.25	0.3	0.35	0.4
		Water		0.611802	0.675883	0.68765	0.733726	0.832063	0.818686	0.903971	0.918065	0.955471	0.940424	0.926255	1				Water		0.93685	0.879116	0.916679	0.972404	1.02592	1.06497	0.99701	1
		Glycine			0.516515	0.630544	0.698166	0.681644	0.755805	0.821769	0.885641	0.906202	0.907159	0.888904	1				Glycine				0.843118	0.973156	1.1425	1.13423	1.11871	1
		Octanol	1	1.03628	0.949117	0.983774	0.987783	0.972791	0.96206	0.90152	0.808177	0.689254	0.643574	0.575018					Octanol	1	1.02816	0.842467	0.815121	0.780729	0.876023	0.8632	0.760329
		Ethanol	1	1.0555	0.994274	1.04993	1.07729	1.15024	1.19856	1.18998	1.14619	1.09146	1.06312	1.02444	1				Ethanol	1	1.04197	0.958634	0.966273	1.05877	1.09122	1.07442	0.990129	1
		Molecule	Uncertainty / ±																Molecule	Uncertainty / ±
		Water		0.00427744	0.00480633	0.00479396	0.00493361	0.00562478	0.005621	0.00624741	0.00624513	0.00609308	0.00614299	0.00625183	0.00648426				Water		0.0223913	0.0145702	0.0139546	0.013456	0.0225732	0.0278126	0.0153052	0.0175785
		Glycine			0.0416073	0.0207995	0.0212885	0.0170706	0.0181742	0.0219828	0.0241604	0.0213141	0.0213096	0.0200272	0.0325034				Glycine				0.0621806	0.0376409	0.0418743	0.0414453	0.0455593	0.0354793
		Octanol	0.00992435	0.01147	0.00895221	0.0108635	0.00912732	0.00919225	0.0119735	0.0105398	0.0138343	0.00837344	0.00574216	0.0148908					Octanol	0.0201919	0.0419337	0.0159117	0.0185454	0.0162895	0.0217501	0.0195496	0.0171444
		Ethanol	0.0101953	0.0126595	0.0109746	0.0109656	0.0126561	0.0111155	0.0120321	0.0147203	0.0134684	0.0127937	0.0100013	0.0099318	0.0106925				Ethanol	0.0329324	0.0313702	0.0325067	0.0379505	0.0396023	0.045312	0.0299108	0.0297307	0.0302612
		Calculating Weighted Average for Ethanol																	Calculating Weighted Average for Ethanol
			Weight																	Weight
		Water/Ethanol	0	0.0833333	0.166667	0.25	0.333333	0.416667	0.5	0.583333	0.666667	0.75	0.833333	0.916667	1				Water/Ethanol	0	0.125	0.25	0.375	0.5	0.625	0.75	0.875	1
		Octanol/Ethanol	1	0.916667	0.833333	0.75	0.666667	0.583333	0.5	0.416667	0.333333	0.25	0.166667	0.0833333	0				Octanol/Ethanol	1	0.875	0.75	0.625	0.5	0.375	0.25	0.125	0
		Weighted Average for binary systems	16.6202	16.75	16.8798	17.0095	17.1393	17.2691	17.3989	17.5287	17.6584	17.7882	17.918	18.0478	18.1776				Weighted Average for binary systems	19.232	19.0456	18.8592	18.6728	18.4864	18.2999	18.1135	17.9271	17.7407

## Sheet: Gamma Glycine
		GAMMA GLYCINE TESTS
		0.1					0.15					0.2					0.25					0.3					0.35					0.4					0.45					0.5					0.55
		Wavenumber / cm¯¹	T / %T	Abs / a.u.	Relative Abs		Wavenumber / cm¯¹	T / %T	Abs / a.u.	Relative Abs		Wavenumber / cm¯¹	T / %T	Abs / a.u.	Relative Abs		Wavenumber / cm¯¹	T / %T	Abs / a.u.	Relative Abs		Wavenumber / cm¯¹	T / %T	Abs / a.u.	Relative Abs		Wavenumber / cm¯¹	T / %T	Abs / a.u.	Relative Abs		Wavenumber / cm¯¹	T / %T	Abs / a.u.	Relative Abs		Wavenumber / cm¯¹		Abs / a.u.	Relative Abs		Wavenumber / cm¯¹	T / %T	Abs / a.u.	Relative Abs		Wavenumber / cm¯¹	T / %T	Abs / a.u.
		950	93.79	0.0278435	0		950	95.69	0.0191334	0.00126546		950	93.755	0.0280056	0.000642265		950	93.2707	0.0302547	2.7137e-05		950	89.065	0.0502929	0.00428534		950	91.8417	0.0369602	0.000452041		950	91	0.0409586	0.00802846		950	89.36	0.0488568	0.0258745		950	96.09	0.0173218	0.000495022		950	93.15	0.0308171
		949	93.76	0.0279824	0.00112355		949	95.71	0.0190427	0		949	93.77	0.0279361	0		949	93.2714	0.0302514	0		949	89.1	0.0501223	0.0034024		949	91.86	0.0368736	3.76663e-05		949	91.02	0.0408632	0.00758161		949	89.46	0.0483711	0.0237576		949	96.06	0.0174574	0.0019804		949	93.15	0.0308171
		948	93.73	0.0281214	0.00224745		948	95.7	0.0190881	0.000632696		948	93.765	0.0279592	0.000214077		948	93.2436	0.0303811	0.0010585		948	89.145	0.049903	0.00226769		948	91.8617	0.0368657	0		948	91.03	0.0408155	0.00735821		948	89.57	0.0478374	0.0214318		948	96.03	0.0175931	0.00346624		948	93.14	0.0308638
		947	93.65	0.0284922	0.00524629		947	95.66	0.0192696	0.00316414		947	93.725	0.0281446	0.0019271		947	93.1779	0.0306873	0.00355672		947	89.18	0.0497325	0.00138554		947	91.8533	0.0369051	0.000188339		947	91.06	0.0406724	0.00668818		947	89.66	0.0474013	0.0195309		947	96.01	0.0176835	0.00445706		947	93.12	0.030957
		946	93.52	0.0290955	0.0101249		946	95.56	0.0197239	0.0094974		946	93.625	0.0286082	0.00621287		946	93.065	0.0312136	0.00785126		946	89.21	0.0495865	0.000629685		946	91.8367	0.0369839	0.000565067		946	91.1	0.0404816	0.00579515		946	89.74	0.0470139	0.0178429		946	96.02	0.0176383	0.00396162		946	93.13	0.0309104
		945	93.34	0.0299322	0.0168911		945	95.41	0.0204061	0.0190097		945	93.48	0.0292813	0.0124354		945	92.9214	0.0318841	0.0133221		945	89.235	0.0494648	0		945	91.8383	0.036976	0.000527391		945	91.13	0.0403386	0.00512564		945	89.81	0.0466753	0.0163671		945	96.04	0.0175478	0.00297091		945	93.15	0.0308171
		944	93.11	0.0310037	0.0255557		944	95.25	0.021135	0.0291727		944	93.315	0.0300485	0.0195279		944	92.7621	0.0326292	0.0194016		944	89.215	0.0495621	0.000503734		944	91.825	0.0370391	0.000828818		944	91.15	0.0402433	0.00467942		944	89.86	0.0464336	0.0153137		944	96.06	0.0174574	0.0019804		944	93.16	0.0307705
		943	92.81	0.0324052	0.0368897		943	95.06	0.0220022	0.0412634		943	93.11	0.0310037	0.0283573		943	92.5586	0.0335834	0.0271867		943	89.135	0.0499517	0.0025198		943	91.805	0.0371337	0.00128104		943	91.17	0.040148	0.00423329		943	89.91	0.046192	0.0142609		943	96.07	0.0174122	0.00148522		943	93.17	0.0307239
		942	92.43	0.034187	0.0512988		942	94.85	0.0229627	0.054655		942	92.87	0.0321246	0.0387189		942	92.3029	0.0347849	0.0369901		942	89.025	0.050488	0.00529485		942	91.7817	0.0372441	0.00180876		942	91.22	0.0399099	0.00311841		942	89.97	0.0459023	0.0129982		942	96.08	0.017367	0.000990096		942	93.18	0.0306773
		941	91.95	0.0364483	0.0695846		941	94.61	0.024063	0.069996		941	92.585	0.0334594	0.0510582		941	91.9921	0.0362493	0.0489386		941	88.935	0.0509273	0.00756789		941	91.7717	0.0372914	0.00203496		941	91.29	0.0395768	0.00155861		941	90.06	0.0454681	0.0111058		941	96.1	0.0172766	0		941	93.21	0.0305375
		940	91.33	0.0393865	0.0933457		940	94.28	0.0255804	0.0911535		940	92.205	0.0352455	0.0675698		940	91.5836	0.0381824	0.0647119		940	88.865	0.0512693	0.00933741		940	91.7617	0.0373387	0.00226119		940	91.34	0.039339	0.000445195		940	90.16	0.0449861	0.00900539		940	96.1	0.0172766	0		940	93.22	0.0304909
		939	90.52	0.0432555	0.124632		939	93.82	0.0277046	0.12077		939	91.69	0.037678	0.0900562		939	91.0329	0.0408018	0.0860844		939	88.735	0.051905	0.0126273		939	91.705	0.037607	0.00354363		939	91.36	0.0392439	0		939	90.25	0.0445528	0.00711699		939	96.03	0.0175931	0.00346624		939	93.2	0.0305841
		938	89.47	0.0483226	0.165609		938	93.18	0.0306773	0.162217		938	90.99	0.0410063	0.120824		938	90.2843	0.0443878	0.115344		938	88.47	0.053204	0.0193487		938	91.5767	0.0382152	0.0064509		938	91.36	0.0392439	0		938	90.32	0.0442161	0.00564954		938	95.93	0.0180456	0.0084224		938	93.17	0.0307239
		937	88.13	0.0548762	0.218606		937	92.33	0.0346572	0.217707		937	90.08	0.0453716	0.161177		937	89.3114	0.049093	0.153734		937	88.035	0.0553446	0.0304257		937	91.3983	0.0390617	0.0104976		937	91.34	0.039339	0.000445195		937	90.36	0.0440238	0.00481151		937	95.85	0.0184079	0.012391		937	93.15	0.0308171
		936	86.49	0.0630341	0.284577		936	91.3	0.0395292	0.285637		936	88.985	0.0506832	0.210278		936	88.1364	0.0548446	0.200663		936	87.475	0.058116	0.0447666		936	91.1783	0.0401084	0.0155008		936	91.31	0.0394817	0.00111317		936	90.38	0.0439277	0.00439263		936	95.81	0.0185892	0.0143766		936	93.15	0.0308171
		935	84.58	0.0727323	0.363004		935	90.11	0.045227	0.365079		935	87.72	0.0569014	0.26776		935	86.7843	0.0615589	0.255448		935	86.835	0.0613052	0.061269		935	90.9117	0.0413804	0.0215814		935	91.24	0.0398147	0.00267263		935	90.43	0.0436875	0.00334584		935	95.8	0.0186345	0.0148731		935	93.13	0.0309104
		934	82.45	0.0838093	0.45258		934	88.8	0.051587	0.453755		934	86.325	0.0638634	0.332118		934	85.2979	0.0690619	0.316667		934	86.135	0.0648203	0.0794583		934	90.5917	0.0429118	0.0289017		934	91.13	0.0403386	0.00512564		934	90.51	0.0433034	0.00167218		934	95.77	0.0187705	0.016363		934	93.07	0.0311903
		933	80.19	0.0958798	0.550191		933	87.4	0.0584886	0.549981		933	84.84	0.0713993	0.401782		933	83.7314	0.0771115	0.382346		933	85.41	0.0684913	0.0984538		933	90.25	0.0445528	0.0367463		933	91	0.0409586	0.00802846		933	90.58	0.0429677	0.000208942		933	95.73	0.0189519	0.0183502		933	92.97	0.0316572
		932	77.91	0.108407	0.651493		932	85.97	0.0656531	0.649873		932	83.34	0.0791465	0.473398		932	82.1829	0.0852188	0.448496		932	84.71	0.0720653	0.116948		932	89.9167	0.0461598	0.0444283		932	90.89	0.0414839	0.0104879		932	90.59	0.0429197	0		932	95.68	0.0191788	0.0208354		932	92.87	0.0321246
		931	75.78	0.120445	0.748846		931	84.62	0.072527	0.745713		931	81.93	0.086557	0.541902		931	80.7629	0.0927883	0.510258		931	84.085	0.0752815	0.13359		931	89.6083	0.0476516	0.0515594		931	90.79	0.041962	0.0127264		931	90.5	0.0433514	0.00188131		931	95.62	0.0194513	0.0238194		931	92.79	0.0324988
		930	73.99	0.130827	0.832799		930	83.49	0.0783655	0.827119		930	80.735	0.0929382	0.60089		930	79.5821	0.0991844	0.562445		930	83.55	0.0780535	0.147934		930	89.3033	0.0491323	0.0586377		930	90.69	0.0424406	0.0149674		930	90.36	0.0440238	0.00481151		930	95.55	0.0197693	0.027303		930	92.68	0.033014
		929	72.65	0.138764	0.896986		929	82.64	0.0828097	0.889082		929	79.83	0.0978339	0.646147		929	78.7057	0.103994	0.601686		929	83.08	0.0805035	0.160612		929	89.0067	0.0505775	0.0655458		929	90.56	0.0430636	0.0178843		929	90.21	0.0447453	0.00795605		929	95.46	0.0201786	0.0317857		929	92.54	0.0336705
		928	71.79	0.143936	0.938808		928	82.07	0.0858156	0.930992		928	79.23	0.10111	0.676436		928	78.1429	0.107111	0.627119		928	82.67	0.0826521	0.17173		928	88.71	0.0520274	0.072477		928	90.38	0.0439277	0.02193		928	90.05	0.0455163	0.011316		928	95.35	0.0206793	0.0372704		928	92.36	0.0345161
		927	71.37	0.146484	0.959415		927	81.73	0.0876185	0.956129		927	78.9	0.102923	0.693192		927	77.8586	0.108694	0.640034		927	82.325	0.0844683	0.181128		927	88.4083	0.0535068	0.0795487		927	90.16	0.0449861	0.0268857		927	89.85	0.0464819	0.0155243		927	95.22	0.0212718	0.0437604		927	92.14	0.0355518
		926	71.31	0.14685	0.962369		926	81.58	0.0884163	0.967253		926	78.795	0.103501	0.698538		926	77.8107	0.108961	0.642212		926	82.055	0.085895	0.18851		926	88.0783	0.0551309	0.0873124		926	89.88	0.0463369	0.0332106		926	89.61	0.0476435	0.0205867		926	95.07	0.0219565	0.0512599		926	91.88	0.036779
		925	71.57	0.145269	0.949587		925	81.6	0.0883098	0.965769		925	78.875	0.103061	0.694464		925	77.9493	0.108188	0.635907		925	81.86	0.0869283	0.193857		925	87.7133	0.0569344	0.0959335		925	89.54	0.0479829	0.0409173		925	89.3	0.0491485	0.0271457		925	94.89	0.0227796	0.0602749		925	91.59	0.0381519
		924	72.05	0.142366	0.926112		924	81.77	0.087406	0.953167		924	79.09	0.101878	0.683536		924	78.2171	0.106698	0.623752		924	81.705	0.0877514	0.198116		924	87.315	0.0589111	0.105383		924	89.14	0.0499274	0.0500215		924	88.91	0.0510494	0.0354298		924	94.68	0.0237418	0.070814		924	91.25	0.0397671
		923	72.71	0.138406	0.894087		923	82.07	0.0858156	0.930992		923	79.395	0.100207	0.668083		923	78.5564	0.104818	0.608414		923	81.525	0.0887092	0.203073		923	86.855	0.0612052	0.116349		923	88.62	0.0524683	0.0619183		923	88.37	0.0536951	0.0469603		923	94.42	0.024936	0.0838949		923	90.82	0.0418185
		922	73.5	0.133713	0.856135		922	82.46	0.0837567	0.902285		922	79.755	0.0982421	0.649921		922	78.9236	0.102793	0.591891		922	81.25	0.0901766	0.210666		922	86.25	0.0642409	0.13086		922	87.96	0.0557148	0.077119		922	87.63	0.0573472	0.0628763		922	94.08	0.0265027	0.101055		922	90.26	0.0445047
		921	74.37	0.128602	0.814808		921	82.92	0.0813407	0.8686		921	80.14	0.0961507	0.630587		921	79.2843	0.100813	0.575733		921	80.84	0.0923737	0.222035		921	85.46	0.0682371	0.149963		921	87.12	0.0598821	0.0966311		921	86.66	0.0621813	0.0839439		921	93.64	0.0285386	0.123355		921	89.54	0.0479829
		920	75.28	0.12332	0.772095		920	83.42	0.0787298	0.832198		920	80.505	0.0941771	0.612344		920	79.595	0.0991142	0.561873		920	80.255	0.0955279	0.238356		920	84.4317	0.0734946	0.175096		920	86.04	0.0652996	0.121996		920	85.43	0.0683896	0.111		920	93.07	0.0311903	0.152399		920	88.6	0.0525663
		919	76.2	0.118045	0.729435		919	83.94	0.076031	0.794569		919	80.8	0.0925886	0.597659		919	79.8214	0.0978805	0.551807		919	79.475	0.0997695	0.260305		919	83.1383	0.0801987	0.207143		919	84.67	0.0722704	0.154635		919	83.9	0.076238	0.145205		919	92.33	0.0346572	0.190373		919	87.43	0.0583395
		918	77.11	0.112889	0.687742		918	84.49	0.0731947	0.755023		918	81.01	0.0914614	0.587239		918	79.9429	0.0972203	0.54642		918	78.455	0.105379	0.289334		918	81.545	0.0886027	0.247316		918	82.96	0.0811313	0.196123		918	82.03	0.0860273	0.187867		918	91.4	0.0390538	0.23853		918	86	0.0655015
		917	78.03	0.107738	0.646088		917	85.03	0.0704278	0.716446		917	81.105	0.0909524	0.582534		917	79.9307	0.0972863	0.546958		917	77.165	0.11258	0.326592		917	79.6217	0.0989687	0.296868		917	80.86	0.0922663	0.248258		917	79.78	0.098106	0.240507		917	90.3	0.0443122	0.296127		917	84.3	0.0741724
		916	78.93	0.102758	0.605812		916	85.57	0.0676785	0.678112		916	81.095	0.0910059	0.583029		916	79.7836	0.0980865	0.553488		916	75.595	0.121507	0.372787		916	77.3717	0.111418	0.356379		916	78.41	0.105629	0.310822		916	77.14	0.11272	0.304198		916	89.03	0.0504636	0.363504		916	82.34	0.0843891
		915	79.81	0.0979427	0.566873		915	86.08	0.0650977	0.64213		915	80.985	0.0915954	0.588478		915	79.5064	0.0995978	0.565818		915	73.795	0.131973	0.426944		915	74.865	0.125721	0.424752		915	75.65	0.121191	0.383688		915	74.18	0.129713	0.378255		915	87.63	0.0573472	0.438901		915	80.18	0.0959339
		914	80.63	0.0935033	0.530973		914	86.56	0.0626828	0.608459		914	80.82	0.0924812	0.596666		914	79.1543	0.101526	0.581548		914	71.875	0.143422	0.486188		914	72.2317	0.141272	0.49909		914	72.73	0.138286	0.463731		914	71.04	0.148497	0.460117		914	86.12	0.064896	0.521585		914	77.92	0.108351
		913	81.41	0.0893222	0.497162		913	87.02	0.0603809	0.576365		913	80.665	0.0933149	0.604373		913	78.8093	0.103423	0.597026		913	69.985	0.154995	0.546073		913	69.6817	0.156881	0.573706		913	69.84	0.155896	0.546181		913	67.97	0.167683	0.54373		913	84.61	0.0725783	0.605731		913	75.72	0.120789
		912	82.15	0.0853924	0.465382		912	87.46	0.0581905	0.545825		912	80.57	0.0938266	0.609104		912	78.5486	0.104862	0.608768		912	68.315	0.165484	0.600348		912	67.4717	0.170879	0.640615		912	67.26	0.172243	0.622721		912	65.28	0.18522	0.620158		912	83.3	0.079355	0.679958		912	73.74	0.132297
		911	82.82	0.0818648	0.436855		911	87.89	0.0560605	0.516127		911	80.575	0.0937997	0.608855		911	78.4336	0.105498	0.61396		911	67.015	0.173828	0.643525		911	65.7983	0.181785	0.692751		911	65.25	0.185419	0.684415		911	63.23	0.199077	0.680548		911	82.35	0.0843364	0.73452		911	72.17	0.141643
		910	83.42	0.0787298	0.411504		910	88.27	0.0541869	0.490004		910	80.685	0.0932072	0.603378		910	78.4864	0.105205	0.611573		910	66.21	0.179076	0.670683		910	64.8033	0.188403	0.724385		910	63.95	0.194159	0.725337		910	61.96	0.207889	0.718951		910	81.87	0.0868752	0.762328		910	71.14	0.147886
		909	83.94	0.076031	0.389679		909	88.64	0.0523703	0.464675		909	80.925	0.0919173	0.591453		909	78.7264	0.103879	0.600754		909	65.915	0.181016	0.680719		909	64.525	0.190272	0.733321		909	63.43	0.197705	0.741939		909	61.5	0.211125	0.733055		909	81.87	0.0868752	0.762328		909	70.68	0.150703
		908	84.41	0.0736061	0.37007		908	88.99	0.0506588	0.440813		908	81.285	0.0899896	0.573633		908	79.1293	0.101663	0.582667		908	66.08	0.17993	0.6751		908	64.8933	0.1878	0.721504		908	63.62	0.196406	0.735857		908	61.76	0.209293	0.72507		908	82.26	0.0848113	0.739721		908	70.72	0.150458
		907	84.85	0.0713482	0.35181		907	89.32	0.0490513	0.4184		907	81.75	0.0875122	0.550732		907	79.6629	0.0987441	0.558853		907	66.63	0.17633	0.656473		907	65.79	0.18184	0.693014		907	64.38	0.191249	0.71171		907	62.61	0.203356	0.699199		907	82.94	0.081236	0.70056		907	71.15	0.147825
		906	85.24	0.0693566	0.335705		906	89.62	0.0475951	0.398096		906	82.29	0.0846529	0.5243		906	80.2871	0.095354	0.531192		906	67.475	0.170857	0.628152		906	67.0583	0.173547	0.653372		906	65.55	0.183427	0.675087		906	63.86	0.194771	0.661784		906	83.77	0.0769115	0.653193		906	71.88	0.143392
		905	85.6	0.0675262	0.320903		905	89.88	0.0463369	0.380555		905	82.865	0.0816289	0.496345		905	80.9536	0.091764	0.5019		905	68.515	0.164214	0.593779		905	68.5317	0.164109	0.608254		905	66.94	0.174314	0.632419		905	65.35	0.184754	0.61813		905	84.63	0.0724757	0.604607		905	72.81	0.137809
		904	85.9	0.0660068	0.308617		904	90.11	0.045227	0.365079		904	83.43	0.0786778	0.469065		904	81.6157	0.0882262	0.473034		904	69.635	0.157172	0.55734		904	70.0517	0.154582	0.562711		904	68.41	0.16488	0.588248		904	66.95	0.174249	0.572348		904	85.46	0.0682371	0.558181		904	73.86	0.131591
		903	86.15	0.0647447	0.29841		903	90.32	0.0442161	0.350984		903	83.96	0.0759276	0.443642		903	82.2329	0.0849546	0.44634		903	70.74	0.150335	0.521959		903	71.4933	0.145734	0.52042		903	69.82	0.15602	0.546763		903	68.54	0.164056	0.527924		903	86.22	0.064392	0.516064		903	74.91	0.12546
		902	86.3	0.0639892	0.292301		902	90.49	0.0433994	0.339598		902	84.4	0.0736576	0.422657		902	82.7329	0.082322	0.42486		902	71.715	0.14439	0.491196		902	72.7183	0.138356	0.48515		902	71.04	0.148497	0.511539		902	69.98	0.155026	0.488571		902	86.88	0.0610802	0.47979		902	75.83	0.120159
		901	86.26	0.0641905	0.293929		901	90.57	0.0430156	0.334247		901	84.675	0.0722448	0.409597		901	83.0364	0.0807313	0.411881		901	72.45	0.139962	0.468281		901	73.6167	0.133024	0.45966		901	71.94	0.14303	0.485939		901	71.09	0.148191	0.458785		901	87.34	0.0587868	0.45467		901	76.52	0.116225
		900	85.95	0.0657541	0.306573		900	90.51	0.0433034	0.338259		900	84.69	0.0721679	0.408886		900	83.0414	0.0807052	0.411668		900	72.76	0.138107	0.458686		900	74.0133	0.13069	0.448504		900	72.4	0.140261	0.472978		900	71.64	0.144844	0.444198		900	87.53	0.0578431	0.444333		900	76.86	0.1143
		899	85.27	0.0692037	0.334469		899	90.23	0.044649	0.357021		899	84.325	0.0740437	0.426226		899	82.6264	0.082881	0.429421		899	72.46	0.139902	0.467971		899	73.7	0.132533	0.457312		899	72.24	0.141222	0.477477		899	71.39	0.146363	0.450815		899	87.34	0.0587868	0.45467		899	76.72	0.115091
		898	84.21	0.0746363	0.378401		898	89.73	0.0470623	0.390669		898	83.53	0.0781575	0.464256		898	81.72	0.0876716	0.468509		898	71.405	0.146271	0.500932		898	72.4617	0.139892	0.49249		898	71.22	0.147398	0.506393		898	70.1	0.154282	0.485328		898	86.64	0.0622816	0.492949		898	75.9	0.119758
		897	82.79	0.0820221	0.438128		897	89	0.05061	0.440132		897	82.275	0.0847321	0.525032		897	80.2879	0.0953501	0.53116		897	69.545	0.157734	0.560246		897	70.1817	0.153776	0.558862		897	69.18	0.160019	0.565488		897	67.71	0.169347	0.550984		897	85.34	0.0688474	0.564865		897	74.32	0.128894
		896	81.11	0.0909256	0.510128		896	88.05	0.0552706	0.505114		896	80.62	0.0935572	0.606613		896	78.4	0.105684	0.615477		896	66.99	0.17399	0.644364		896	67.0033	0.173904	0.655076		896	66.16	0.179405	0.656252		896	64.35	0.191451	0.647316		896	83.49	0.0783655	0.66912		896	72.05	0.142366
		895	79.27	0.100891	0.590716		895	86.97	0.0606305	0.579845		895	78.745	0.103777	0.701087		895	76.2693	0.11765	0.713114		895	64.05	0.193481	0.74522		895	63.3967	0.197934	0.769945		895	62.62	0.203287	0.768073		895	60.51	0.218173	0.763771		895	81.37	0.0895357	0.791469		895	69.48	0.15814
		894	77.44	0.111035	0.672744		894	85.85	0.0662597	0.658331		894	76.905	0.114045	0.79601		894	74.1964	0.129617	0.810754		894	61.185	0.213355	0.84806		894	60.0617	0.221403	0.882133		894	59.28	0.227092	0.879531		894	56.94	0.244583	0.878867		894	79.45	0.0999061	0.905058		894	67.13	0.173083
		893	75.78	0.120445	0.748846		893	84.82	0.0715017	0.731419		893	75.365	0.12283	0.877219		893	72.485	0.139752	0.893448		893	58.9	0.229885	0.933594		893	57.7067	0.238774	0.965173		893	56.88	0.24504	0.963569		893	54.41	0.264321	0.96489		893	78.2	0.106793	0.980494		893	65.56	0.183361
		892	74.34	0.128777	0.816225		892	83.91	0.0761863	0.796734		892	74.26	0.129245	0.936518		892	71.2957	0.146937	0.95207		892	57.54	0.24003	0.986092		892	56.7467	0.24606	1		892	55.87	0.252821	1		892	53.41	0.272377	1		892	77.88	0.108574	1		892	65.06	0.186686
		891	73.07	0.136261	0.876741		891	83.1	0.080399	0.85547		891	73.575	0.13327	0.973723		891	70.6207	0.151068	0.985779		891	57.185	0.242718	1		891	57.195	0.242642	0.983662		891	56.31	0.249414	0.984049		891	53.96	0.267928	0.980609		891	78.46	0.105352	0.964705		891	65.66	0.182699
		890	71.96	0.142909	0.930502		890	82.34	0.0843891	0.911104		890	73.205	0.135459	0.993963		890	70.3379	0.152811	1		890	57.7	0.238824	0.979852		890	58.72	0.231214	0.929034		890	57.88	0.237471	0.92813		890	55.72	0.253989	0.919861		890	79.63	0.0989233	0.894293		890	67.08	0.173407
		889	71.06	0.148375	0.974703		889	81.69	0.0878311	0.959094		889	73.095	0.136112	1		889	70.3679	0.152626	0.998489		889	58.795	0.23066	0.937604		889	60.8583	0.21568	0.854777		889	60.1	0.221126	0.851596		889	58.19	0.235152	0.837766		889	81.06	0.0911934	0.809626		889	68.96	0.161403
		888	70.55	0.151503	1		888	81.25	0.0901766	0.991797		888	73.265	0.135103	0.990674		888	70.7007	0.150576	0.981767		888	60.205	0.220367	0.884346		888	63.2017	0.199271	0.776341		888	62.51	0.204051	0.771648		888	60.9	0.215383	0.751611		888	82.49	0.0835987	0.72644		888	70.98	0.148864
		887	70.56	0.151441	0.999502		887	81.14	0.090765	1		887	73.765	0.13215	0.963368		887	71.3564	0.146567	0.949054		887	61.76	0.209293	0.827039		887	65.4733	0.183936	0.703031		887	64.82	0.188291	0.69786		887	63.55	0.196884	0.670994		887	83.79	0.0768078	0.652058		887	72.93	0.137094
		886	71.11	0.148069	0.972233		886	81.39	0.089429	0.981372		886	74.6	0.127261	0.918178		886	72.3214	0.140733	0.901453		886	63.36	0.198185	0.769561		886	67.5667	0.170268	0.637694		886	66.94	0.174314	0.632419		886	65.99	0.180522	0.599684		886	84.92	0.07099	0.588334		886	74.69	0.126738
		885	72.04	0.142426	0.926599		885	81.92	0.0866101	0.942069		885	75.675	0.121048	0.860739		885	73.505	0.133683	0.843931		885	64.94	0.187488	0.714208		885	69.4467	0.158349	0.580719		885	68.82	0.162285	0.576098		885	68.18	0.166343	0.537891		885	85.87	0.0661585	0.535414		885	76.22	0.117931
		884	73.19	0.135548	0.870979		884	82.61	0.0829674	0.89128		884	76.845	0.114384	0.799143		884	74.775	0.126244	0.783229		884	66.46	0.17744	0.662214		884	71.1267	0.147968	0.531095		884	70.5	0.151811	0.527055		884	70.09	0.154344	0.485598		884	86.66	0.0621813	0.491851		884	77.53	0.11053
		883	74.4	0.128427	0.813391		883	83.34	0.0791465	0.838007		883	78.005	0.107878	0.738993		883	76.0364	0.118978	0.72395		883	67.88	0.168258	0.614704		883	72.6267	0.138904	0.487768		883	71.98	0.142788	0.484809		883	71.75	0.144178	0.441294		883	87.32	0.0588863	0.455759		883	78.68	0.104136
		882	75.57	0.121651	0.758592		882	84.03	0.0755656	0.78808		882	79.075	0.101961	0.684297		882	77.2121	0.112314	0.669577		882	69.17	0.160082	0.572397		882	73.9633	0.130984	0.449907		882	73.28	0.135015	0.448412		882	73.16	0.135726	0.40446		882	87.89	0.0560605	0.424808		882	79.71	0.0984872
		881	76.66	0.115431	0.708297		881	84.67	0.0722704	0.742137		881	80.05	0.0966387	0.635099		881	78.2857	0.106317	0.620646		881	70.33	0.152859	0.535022		881	75.15	0.124071	0.416864		881	74.42	0.12831	0.417022		881	74.39	0.128485	0.372904		881	88.43	0.0534004	0.395671		881	80.62	0.0935572
		880	77.66	0.109803	0.662781		880	85.27	0.0692037	0.699379		880	80.94	0.0918368	0.590709		880	79.2671	0.100907	0.576499		880	71.395	0.146332	0.501246		880	76.2183	0.117941	0.387558		880	75.41	0.122571	0.39015		880	75.49	0.122111	0.345122		880	88.93	0.0509517	0.36885		880	81.41	0.0893222
		879	78.56	0.104799	0.622314		879	85.86	0.0662091	0.657626		879	81.77	0.087406	0.54975		879	80.1714	0.0959804	0.536303		879	72.385	0.140351	0.470299		879	77.175	0.112523	0.361663		879	76.29	0.117532	0.366558		879	76.49	0.116395	0.320214		879	89.37	0.0488082	0.345373		879	82.11	0.0856039
		878	79.4	0.100179	0.584961		878	86.42	0.0633857	0.61826		878	82.54	0.0833355	0.512122		878	81.0029	0.0914997	0.499743		878	73.33	0.134718	0.44115		878	78.05	0.107627	0.338257		878	77.09	0.113002	0.345346		878	77.41	0.111203	0.297585		878	89.74	0.0470139	0.325719		878	82.73	0.082337
		877	80.17	0.0959881	0.551067		877	86.94	0.0607804	0.581934		877	83.245	0.0796418	0.477977		877	81.7593	0.0874629	0.466806		877	74.235	0.129391	0.413585		877	78.8517	0.103189	0.317043		877	77.86	0.108686	0.325136		877	78.24	0.106571	0.277399		877	90.04	0.0455645	0.309843		877	83.29	0.0794071
		876	80.89	0.0921052	0.519666		876	87.39	0.0585383	0.550673		876	83.875	0.0763675	0.447708		876	82.4421	0.0838507	0.437333		876	75.095	0.124389	0.3877		876	79.5983	0.099096	0.297477		876	78.57	0.104743	0.306677		876	79	0.102373	0.259103		876	90.29	0.0443603	0.296654		876	83.77	0.0769115
		875	81.54	0.0886293	0.491558		875	87.77	0.0566539	0.524401		875	84.43	0.0735032	0.42123		875	83.0586	0.0806155	0.410937		875	75.9	0.119758	0.363738		875	80.2733	0.0954287	0.279946		875	79.2	0.101275	0.290438		875	79.69	0.0985962	0.242644		875	90.52	0.0432555	0.284552		875	84.21	0.0746363
		874	82.11	0.0856039	0.467093		874	88.11	0.0549748	0.500989		874	84.92	0.07099	0.397998		874	83.6129	0.0777269	0.387367		874	76.635	0.115573	0.34208		874	80.885	0.092132	0.264187		874	79.74	0.0983238	0.27662		874	80.33	0.0951222	0.227504		874	90.73	0.0422491	0.273529		874	84.63	0.0724757
		873	82.62	0.0829148	0.445347		873	88.42	0.0534495	0.479722		873	85.375	0.0686693	0.376545		873	84.1207	0.075097	0.365909		873	77.29	0.111877	0.322954		873	81.4433	0.0891445	0.249906		873	80.2	0.0958256	0.264924		873	80.92	0.0919441	0.213653		873	90.93	0.0412928	0.263054		873	85.04	0.0703767
		872	83.11	0.0803467	0.424579		872	88.75	0.0518316	0.457165		872	85.815	0.0664368	0.355907		872	84.5879	0.072692	0.346286		872	77.845	0.108769	0.306875		872	81.9417	0.0864952	0.237242		872	80.61	0.0936111	0.254555		872	81.45	0.0891089	0.201297		872	91.11	0.040434	0.253647		872	85.43	0.0683896
		871	83.58	0.0778976	0.404774		871	89.06	0.0503173	0.436052		871	86.23	0.0643416	0.336539		871	85.0057	0.0705519	0.328824		871	78.32	0.106127	0.293204		871	82.38	0.0841782	0.226166		871	81	0.091515	0.244741		871	81.91	0.0866631	0.190638		871	91.24	0.0398147	0.246865		871	85.77	0.0666646
		870	84.01	0.075669	0.386752		870	89.33	0.0490027	0.417722		870	86.595	0.0625072	0.319581		870	85.3664	0.0687129	0.313819		870	78.735	0.103832	0.281327		870	82.7583	0.0821883	0.216653		870	81.37	0.0895357	0.235473		870	82.34	0.0843891	0.180728		870	91.34	0.039339	0.241654		870	86.03	0.0653501
																						60% Ethanol line
		0.15					0.2					0.25					0.3					0.1					0.15					0.2					0.25					0.3					0.35
		Wavenumber / cm¯¹	T / %T	Abs / a.u.	Relative Abs		Wavenumber / cm¯¹	T / %T	Abs / a.u.	Relative Abs		Wavenumber / cm¯¹	T / %T	Abs / a.u.	Relative Abs		Wavenumber / cm¯¹	T / %T	Abs / a.u.	Relative Abs		Wavenumber / cm¯¹	T / %T	Abs / a.u.	Relative Abs		Wavenumber / cm¯¹	T / %T	Abs / a.u.	Relative Abs		Wavenumber / cm¯¹	T / %T	Abs / a.u.	Relative Abs		Wavenumber / cm¯¹		Abs / a.u.	Relative Abs		Wavenumber / cm¯¹	T / %T	Abs / a.u.	Relative Abs		Wavenumber / cm¯¹	T / %T	Abs / a.u.
		950	91.52	0.038484	0		950	87.95	0.0557642	0		950	89.26	0.0493431	0		950	88.58	0.0526643	0.0087102		950	94.67	0.0237876	0.0361459		950	98.01	0.00872961	0.037175		950	95.78	0.0187252	0.0179004		950	95	0.0222764	0.0356528		950	94.57	0.0242466	0.0074085		950	96.63	0.014888
		949	91.44	0.0388638	0.00195109		949	87.9	0.0560111	0.00131327		949	89.24	0.0494404	0.000544822		949	88.66	0.0522723	0.00645949		949	94.66	0.0238335	0.0365407		949	97.92	0.0091286	0.0428655		949	95.77	0.0187705	0.0182593		949	95.01	0.0222307	0.0352634		949	94.53	0.0244303	0.00846865		949	96.63	0.014888
		948	91.28	0.0396244	0.0058584		948	87.8	0.0565055	0.00394205		948	89.22	0.0495378	0.00108977		948	88.7	0.0520764	0.0053349		948	94.66	0.0238335	0.0365407		948	97.83	0.00952795	0.0485611		948	95.76	0.0188159	0.0186183		948	95.04	0.0220936	0.0340955		948	94.48	0.0246601	0.00979446		948	96.65	0.0147981
		947	91.05	0.04072	0.0114872		947	87.64	0.0572976	0.00815434		947	89.19	0.0496838	0.00190741		947	88.73	0.0519295	0.00449179		947	94.7	0.02365	0.0349617		947	97.76	0.00983881	0.0529947		947	95.78	0.0187252	0.0179004		947	95.07	0.0219565	0.0329279		947	94.47	0.0247061	0.0100597		947	96.7	0.0145735
		946	90.83	0.0417707	0.0168845		946	87.48	0.0580912	0.0123743		946	89.16	0.0498299	0.00272533		946	88.77	0.0517338	0.00336808		946	94.78	0.0232833	0.0318057		946	97.74	0.00992767	0.054262		946	95.85	0.0184079	0.0153887		946	95.12	0.0217282	0.0309829		946	94.52	0.0244763	0.00873375		946	96.77	0.0142593
		945	90.63	0.042728	0.0218026		945	87.34	0.0587868	0.0160731		945	89.13	0.0499761	0.00354353		945	88.84	0.0513915	0.00140282		945	94.88	0.0228253	0.0278644		945	97.75	0.00988323	0.0536283		945	95.96	0.0179098	0.0114455		945	95.18	0.0214543	0.0286501		945	94.6	0.0241089	0.00661368		945	96.86	0.0138555
		944	90.4	0.0438316	0.0274718		944	87.19	0.0595333	0.0200428		944	89.02	0.0505124	0.00654594		944	88.89	0.0511471	0		944	94.97	0.0224136	0.0243207		944	97.77	0.00979438	0.0523612		944	96.07	0.0174122	0.0075068		944	95.25	0.021135	0.0259305		944	94.68	0.0237418	0.00449541		944	96.95	0.0134522
		943	90	0.0457575	0.0373657		943	86.94	0.0607804	0.026674		943	88.8	0.051587	0.0125619		943	88.89	0.0511471	0		943	95.04	0.0220936	0.0215669		943	97.83	0.00952795	0.0485611		943	96.16	0.0170055	0.00428759		943	95.31	0.0208615	0.0236009		943	94.74	0.0234666	0.00290787		943	97.01	0.0131835
		942	89.42	0.0485653	0.0517903		942	86.56	0.0626828	0.03679		942	88.52	0.0529586	0.0202402		942	88.86	0.0512937	0.000841594		942	95.11	0.0217738	0.0188151		942	97.93	0.00908425	0.0422329		942	96.22	0.0167346	0.00214313		942	95.36	0.0206338	0.0216607		942	94.78	0.0232833	0.00185007		942	97.05	0.0130045
		941	88.73	0.0519295	0.0690729		941	86.08	0.0650977	0.0496319		941	88.26	0.0542361	0.0273918		941	88.84	0.0513915	0.00140282		941	95.17	0.0214999	0.016458		941	98.07	0.00846382	0.0333843		941	96.24	0.0166444	0.0014286		941	95.41	0.0204061	0.0197216		941	94.82	0.0231	0.000792721		941	97.08	0.0128702
		940	87.97	0.0556654	0.088265		940	85.53	0.0678815	0.0644348		940	88.02	0.0554186	0.034012		940	88.87	0.0512448	0.000561031		940	95.21	0.0213174	0.0148875		940	98.22	0.00780007	0.0239177		940	96.25	0.0165993	0.0010714		940	95.46	0.0201786	0.0177834		940	94.84	0.0230085	0.000264212		940	97.11	0.012736
		939	87	0.0604807	0.113003		939	84.84	0.0713993	0.083141		939	87.67	0.057149	0.0436989		939	88.87	0.0512448	0.000561031		939	95.22	0.0212718	0.0144949		939	98.35	0.00722564	0.0157249		939	96.23	0.0166895	0.00178585		939	95.52	0.0199057	0.015459		939	94.85	0.0229627	0		939	97.13	0.0126466
		938	85.63	0.0673741	0.148415		938	83.88	0.0763416	0.109422		938	87.04	0.0602811	0.0612332		938	88.75	0.0518316	0.00392987		938	95.22	0.0212718	0.0144949		938	98.45	0.00678428	0.00943015		938	96.23	0.0166895	0.00178585		938	95.57	0.0196784	0.0135231		938	94.85	0.0229627	0		938	97.15	0.0125572
		937	83.79	0.0768078	0.196879		937	82.61	0.0829674	0.144655		937	86.09	0.0650473	0.0879152		937	88.51	0.0530077	0.0106812		937	95.24	0.0211806	0.01371		937	98.52	0.0064756	0.00502763		937	96.23	0.0166895	0.00178585		937	95.6	0.0195421	0.012362		937	94.83	0.0230542	0.000528453		937	97.18	0.0124231
		936	81.57	0.0884695	0.256788		936	81.08	0.0910863	0.187827		936	84.88	0.0711946	0.122329		936	88.19	0.0545807	0.0197116		936	95.31	0.0208615	0.010964		936	98.57	0.00625524	0.00188488		936	96.24	0.0166444	0.0014286		936	95.64	0.0193604	0.0108145		936	94.8	0.0231917	0.00132134		936	97.22	0.0122444
		935	79.09	0.101878	0.325672		935	79.37	0.100344	0.237054		935	83.51	0.0782615	0.161891		935	87.85	0.0562582	0.0293423		935	95.39	0.0204972	0.00782812		935	98.6	0.00612309	0		935	96.26	0.0165541	0.000714228		935	95.69	0.0191334	0.00888103		935	94.78	0.0232833	0.00185007		935	97.27	0.0120211
		934	76.41	0.11685	0.402584		934	77.54	0.110474	0.290924		934	82.04	0.0859743	0.205069		934	87.5	0.0579919	0.0392953		934	95.47	0.0201331	0.0046949		934	98.59	0.00616713	0.00062823		934	96.28	0.0164639	0		934	95.75	0.0188612	0.00656218		934	94.77	0.0233291	0.00211448		934	97.33	0.0117533
		933	73.65	0.132827	0.484664		933	75.63	0.121306	0.348522		933	80.54	0.0939884	0.249933		933	87.18	0.0595831	0.0484301		933	95.53	0.0198602	0.00234671		933	98.56	0.00629931	0.0025133		933	96.28	0.0164639	0		933	95.82	0.0185438	0.0038587		933	94.76	0.0233749	0.00237892		933	97.41	0.0113965
		932	71	0.148742	0.56642		932	73.75	0.132238	0.406654		932	79.14	0.101604	0.292567		932	86.92	0.0608803	0.0558769		932	95.57	0.0196784	0.000782075		932	98.5	0.00656377	0.00628517		932	96.27	0.016509	0.000357095		932	95.88	0.018272	0.001543		932	94.71	0.0236042	0.00370151		932	97.48	0.0110845
		931	68.64	0.163423	0.64184		931	72.01	0.142607	0.461793		931	77.92	0.108351	0.330338		931	86.74	0.0617806	0.0610453		931	95.59	0.0195875	0		931	98.41	0.00696077	0.0119473		931	96.23	0.0166895	0.00178585		931	95.92	0.0180908	0		931	94.64	0.0239253	0.00555432		931	97.53	0.0108618
		930	66.68	0.176004	0.706475		930	70.48	0.151934	0.511389		930	76.91	0.114017	0.362059		930	86.56	0.0626828	0.0662246		930	95.59	0.0195875	0		930	98.31	0.0074023	0.0182446		930	96.19	0.0168701	0.00321519		930	95.92	0.0180908	0		930	94.56	0.0242925	0.0076735		930	97.55	0.0107727
		929	65.11	0.186352	0.759634		929	69.21	0.159831	0.553382		929	76.06	0.118844	0.389078		929	86.28	0.0640899	0.0743026		929	95.56	0.0197239	0.00117317		929	98.2	0.00788851	0.025179		929	96.14	0.0170959	0.00500271		929	95.89	0.0182267	0.00115719		929	94.45	0.024798	0.0105903		929	97.54	0.0108172
		928	63.96	0.194092	0.799393		928	68.26	0.165834	0.585301		928	75.38	0.122744	0.410912		928	85.92	0.0659057	0.0847272		928	95.51	0.0199512	0.00312928		928	98.09	0.00837527	0.0321213		928	96.06	0.0174574	0.00786468		928	95.82	0.0185438	0.0038587		928	94.3	0.0254883	0.0145732		928	97.51	0.0109508
		927	63.25	0.198939	0.824298		927	67.61	0.169989	0.607397		927	74.91	0.12546	0.426119		927	85.55	0.06778	0.0954871		927	95.42	0.0203606	0.00665286		927	97.99	0.00881824	0.0384391		927	95.92	0.0180908	0.0128789		927	95.73	0.0189519	0.00733497		927	94.08	0.0265027	0.0204263		927	97.45	0.0112182
		926	63.01	0.200591	0.83278		926	67.27	0.172179	0.61904		926	74.66	0.126912	0.434247		926	85.25	0.0693056	0.104245		926	95.3	0.0209071	0.0113561		926	97.91	0.00917295	0.0434981		926	95.71	0.0190427	0.0204139		926	95.62	0.0194513	0.0115882		926	93.8	0.0277972	0.0278955		926	97.36	0.0116194
		925	63.2	0.199283	0.826062		925	67.17	0.172825	0.622476		925	74.6	0.127261	0.436201		925	85.03	0.0704278	0.110688		925	95.14	0.0216369	0.0176364		925	97.83	0.00952795	0.0485611		925	95.47	0.0201331	0.0290456		925	95.46	0.0201786	0.0177834		925	93.48	0.0292813	0.0364591		925	97.24	0.012155
		924	63.72	0.195724	0.80778		924	67.27	0.172179	0.61904		924	74.69	0.126738	0.43327		924	84.82	0.0715017	0.116853		924	94.91	0.022688	0.0266828		924	97.74	0.00992767	0.054262		924	95.19	0.0214087	0.0391434		924	95.2	0.0213631	0.0278729		924	93.1	0.0310503	0.0466666		924	97.06	0.0129597
		923	64.44	0.190844	0.782712		923	67.53	0.170503	0.610132		923	74.84	0.125866	0.428392		923	84.56	0.072835	0.124507		923	94.61	0.024063	0.0385154		923	97.62	0.0104612	0.0618714		923	94.86	0.0229169	0.0510825		923	94.85	0.0229627	0.0414984		923	92.63	0.0332483	0.0593494		923	96.84	0.0139452
		922	65.27	0.185286	0.754159		922	67.87	0.168322	0.598533		922	75	0.124939	0.4232		922	84.18	0.0747911	0.135737		922	94.23	0.0258108	0.0535574		922	97.48	0.0110845	0.0707609		922	94.43	0.02489	0.0667021		922	94.42	0.024936	0.0583074		922	92.04	0.0360234	0.0753617		922	96.58	0.0151128
		921	66.15	0.17947	0.724279		921	68.26	0.165834	0.585301		921	75.11	0.124302	0.419636		921	83.64	0.077586	0.151782		921	93.76	0.0279824	0.0722461		921	97.28	0.0119764	0.0834822		921	93.87	0.0274732	0.0871508		921	93.92	0.0272419	0.0779492		921	91.29	0.0395768	0.0958652		921	96.27	0.016509
		920	67.08	0.173407	0.693131		920	68.66	0.163296	0.571808		920	75.15	0.124071	0.418342		920	82.92	0.0813407	0.173337		920	93.17	0.0307239	0.0958395		920	96.97	0.0133626	0.103252		920	93.12	0.030957	0.114729		920	93.31	0.0300718	0.102054		920	90.32	0.0442161	0.122634		920	95.87	0.0183173
		919	68.07	0.167044	0.660444		919	69.07	0.160711	0.558058		919	75.1	0.12436	0.41996		919	82	0.0861861	0.201154		919	92.37	0.0344691	0.12807		919	96.48	0.0155627	0.134631		919	92.16	0.0354575	0.150356		919	92.49	0.0339052	0.134707		919	89.08	0.0502198	0.157276		919	95.3	0.0209071
		918	69.08	0.160648	0.627584		918	69.45	0.158328	0.545388		918	74.91	0.12546	0.426119		918	80.85	0.09232	0.236368		918	91.33	0.0393865	0.17039		918	95.8	0.0186345	0.178441		918	90.96	0.0411495	0.195415		918	91.4	0.0390538	0.178563		918	87.5	0.0579919	0.202123		918	94.54	0.0243844
		917	70.05	0.154592	0.596474		917	69.71	0.156705	0.536758		917	74.52	0.127727	0.43881		917	79.4	0.100179	0.281488		917	90	0.0457575	0.225218		917	94.88	0.0228253	0.238212		917	89.48	0.048274	0.251813		917	90.01	0.0457092	0.235254		917	85.55	0.06778	0.258601		917	93.56	0.0289098
		916	70.97	0.148925	0.567363		916	69.81	0.156082	0.533448		916	73.91	0.131297	0.458793		916	77.61	0.110082	0.338339		916	88.4	0.0535477	0.292261		916	93.72	0.0281677	0.314407		916	87.7	0.0570004	0.320892		916	88.32	0.0539409	0.305372		916	83.23	0.0797201	0.327496		916	92.33	0.0346572
		915	71.84	0.143634	0.540179		915	69.78	0.156269	0.53444		915	73.12	0.135964	0.48492		915	75.53	0.121881	0.406071		915	86.58	0.0625824	0.370014		915	92.36	0.0345161	0.404949		915	85.62	0.0674248	0.403413		915	86.39	0.0635365	0.387108		915	80.62	0.0935572	0.407338		915	90.91	0.0413883
		914	72.68	0.138585	0.514243		914	69.7	0.156767	0.537089		914	72.24	0.141222	0.514358		914	73.29	0.134955	0.481131		914	84.67	0.0722704	0.453389		914	90.91	0.0413883	0.502963		914	83.4	0.0788339	0.49373		914	84.34	0.0739664	0.47595		914	77.89	0.108518	0.493665		914	89.39	0.0487111
		913	73.47	0.13389	0.490123		913	69.65	0.157079	0.538747		913	71.35	0.146606	0.544498		913	71.05	0.148436	0.558521		913	82.82	0.0818648	0.535957		913	89.54	0.0479829	0.597017		913	81.24	0.0902301	0.583943		913	82.36	0.0842837	0.563832		913	75.3	0.123205	0.578409		913	87.91	0.0559617
		912	74.21	0.129538	0.467764		912	69.67	0.156954	0.538084		912	70.57	0.15138	0.571223		912	69	0.161151	0.631516		912	81.21	0.0903905	0.60933		912	88.4	0.0535477	0.676384		912	79.39	0.100234	0.663137		912	80.62	0.0935572	0.642825		912	73.08	0.136201	0.653399		912	86.62	0.0623818
		911	74.9	0.125518	0.447115		911	69.8	0.156145	0.533778		911	69.99	0.154964	0.591287		911	67.32	0.171856	0.692972		911	79.98	0.0970186	0.666371		911	87.62	0.0573968	0.73128		911	78.05	0.107627	0.72166		911	79.31	0.100672	0.703429		911	71.45	0.145998	0.709925		911	85.62	0.0674248
		910	75.59	0.121536	0.426656		910	70.06	0.15453	0.525192		910	69.71	0.156705	0.601033		910	66.16	0.179405	0.736308		910	79.2	0.101275	0.703		910	87.23	0.0593341	0.758911		910	77.29	0.111877	0.755301		910	78.53	0.104964	0.739991		910	70.52	0.151688	0.742757		910	85	0.0705811
		909	76.28	0.117589	0.406383		909	70.45	0.152119	0.512372		909	69.72	0.156643	0.600685		909	65.54	0.183494	0.759782		909	78.88	0.103033	0.718132		909	87.22	0.0593839	0.759622		909	77.13	0.112777	0.762425		909	78.3	0.106238	0.750842		909	70.31	0.152983	0.75023		909	84.75	0.0718603
		908	76.93	0.113904	0.387452		908	70.91	0.149293	0.497342		908	69.97	0.155088	0.591982		908	65.42	0.184289	0.764351		908	78.98	0.102483	0.713396		908	87.54	0.0577935	0.736938		908	77.48	0.11081	0.74686		908	78.55	0.104854	0.739049		908	70.75	0.150274	0.734597		908	84.86	0.071297
		907	77.5	0.110698	0.370982		907	71.44	0.146059	0.480145		907	70.41	0.152366	0.576741		907	65.7	0.182435	0.753703		907	79.45	0.0999061	0.691221		907	88.12	0.0549255	0.696034		907	78.25	0.106516	0.712862		907	79.16	0.101494	0.710432		907	71.72	0.14436	0.700473		907	85.26	0.0692547
		906	78.01	0.10785	0.356348		906	72.02	0.142547	0.461472		906	71.04	0.148497	0.555084		906	66.29	0.178552	0.731413		906	80.2	0.0958256	0.656104		906	88.87	0.0512448	0.643539		906	79.32	0.100617	0.66617		906	80.04	0.0966929	0.669535		906	73.07	0.136261	0.653742		906	85.88	0.066108
		905	78.49	0.105186	0.342662		905	72.63	0.138884	0.441994		905	71.81	0.143815	0.528873		905	67.11	0.173213	0.700762		905	81.13	0.0908185	0.613013		905	89.74	0.0470139	0.583197		905	80.56	0.0938805	0.612841		905	81.08	0.0910863	0.621777		905	74.64	0.127028	0.60047		905	86.65	0.0622314
		904	78.95	0.102648	0.329625		904	73.22	0.13537	0.42331		904	72.65	0.138764	0.500598		904	68.11	0.166789	0.663884		904	82.12	0.0855511	0.567681		904	90.61	0.0428239	0.523437		904	81.82	0.0871405	0.559486		904	82.19	0.085181	0.571476		904	76.26	0.117703	0.546663		904	87.47	0.0581409
		903	79.34	0.100508	0.318631		903	73.71	0.132474	0.407907		903	73.47	0.13389	0.47331		903	69.17	0.160082	0.625381		903	83.06	0.0806081	0.525142		903	91.37	0.0391964	0.471701		903	82.97	0.0810789	0.511501		903	83.23	0.0797201	0.52496		903	77.76	0.109244	0.497851		903	88.25	0.0542853
		902	79.57	0.0992506	0.312173		902	74.05	0.130475	0.397279		902	74.17	0.129772	0.450256		902	70.18	0.153787	0.589239		902	83.86	0.0764451	0.489316		902	91.96	0.036401	0.431833		902	83.9	0.076238	0.47318		902	84.12	0.0751007	0.485612		902	79.01	0.102318	0.457888		902	88.91	0.0510494
		901	79.55	0.0993598	0.312733		901	74.23	0.129421	0.391672		901	74.65	0.12697	0.434572		901	71.03	0.148558	0.559223		901	84.45	0.0734003	0.463113		901	92.33	0.0346572	0.406961		901	84.53	0.0729891	0.447461		901	84.77	0.0717578	0.457137		901	79.88	0.0975619	0.430445		901	89.41	0.0486139
		900	79.19	0.10133	0.322853		900	74.18	0.129713	0.393228		900	74.76	0.126331	0.430992		900	71.54	0.145451	0.541386		900	84.74	0.0719115	0.4503		900	92.43	0.034187	0.400256		900	84.8	0.0716041	0.436498		900	85.11	0.0700194	0.442329		900	80.24	0.0956091	0.419177		900	89.66	0.0474013
		899	78.44	0.105462	0.344084		899	73.78	0.132061	0.405715		899	74.36	0.128661	0.444036		899	71.51	0.145633	0.542431		899	84.62	0.072527	0.455596		899	92.21	0.035222	0.415017		899	84.58	0.0727323	0.445428		899	85.01	0.07053	0.446678		899	79.9	0.0974532	0.429818		899	89.57	0.0478374
		898	77.22	0.11227	0.379057		898	72.88	0.137392	0.434059		898	73.36	0.134541	0.476953		898	70.8	0.149967	0.56731		898	83.94	0.076031	0.485752		898	91.58	0.0381994	0.457481		898	83.71	0.0772227	0.480975		898	84.32	0.0740694	0.476827		898	78.68	0.104136	0.468376		898	89.06	0.0503173
		897	75.52	0.121938	0.428723		897	71.43	0.146119	0.480469		897	71.75	0.144178	0.530906		897	69.36	0.158891	0.618542		897	82.62	0.0829148	0.544994		897	90.47	0.0434954	0.533015		897	82.08	0.0857627	0.548578		897	82.93	0.0812883	0.538318		897	76.48	0.116452	0.539444		897	88.06	0.0552213
		896	73.39	0.134363	0.492554		896	69.51	0.157953	0.543393		896	69.61	0.157328	0.604523		896	67.33	0.171791	0.692602		896	80.67	0.0932879	0.634265		896	88.92	0.0510005	0.640055		896	79.74	0.0983238	0.648014		896	80.86	0.0922663	0.631828		896	73.41	0.134245	0.642109		896	86.59	0.0625323
		895	70.97	0.148925	0.567363		895	67.28	0.172114	0.618697		895	67.14	0.173019	0.692361		895	65	0.187087	0.78041		895	78.34	0.106016	0.743806		895	87.13	0.0598323	0.766016		895	77.01	0.113453	0.767778		895	78.36	0.105906	0.748008		895	69.92	0.155399	0.764169		895	84.82	0.0715017
		894	68.48	0.164436	0.647046		894	64.98	0.18722	0.699025		894	64.63	0.189566	0.784995		894	62.74	0.202455	0.86864		894	76.02	0.119072	0.856163		894	85.46	0.0682371	0.885888		894	74.46	0.128077	0.883544		894	75.92	0.119644	0.865031		894	66.69	0.175939	0.882691		894	83.11	0.0803467
		893	66.1	0.179799	0.725966		893	62.8	0.20204	0.777832		893	62.41	0.204746	0.869976		893	60.92	0.21524	0.942035		893	74.18	0.129713	0.94774		893	84.3	0.0741724	0.97054		893	72.65	0.138764	0.968147		893	74.08	0.130299	0.955792		893	64.45	0.190777	0.968306		893	81.84	0.0870344
		892	63.94	0.194227	0.800091		892	60.88	0.215525	0.849539		892	60.72	0.216668	0.93672		892	59.8	0.223299	0.988299		892	73.19	0.135548	0.997957		892	83.9	0.076238	1		892	71.98	0.142788	1		892	73.2	0.135489	1		892	63.64	0.19627	1		892	81.28	0.0900163
		891	62.03	0.207398	0.867752		891	59.31	0.226872	0.909876		891	59.64	0.224462	0.980353		891	59.52	0.225337	1		891	73.15	0.135786	1		891	84.27	0.074327	0.972744		891	72.48	0.139782	0.976201		891	73.37	0.134481	0.991419		891	64.29	0.191857	0.974535		891	81.48	0.088949
		890	60.42	0.218819	0.926425		890	58.12	0.235674	0.956683		890	59.16	0.227972	1		890	59.98	0.221994	0.980805		890	73.91	0.131297	0.961369		890	85.21	0.0695094	0.904035		890	73.87	0.131532	0.910894		890	74.39	0.128485	0.940344		890	66.04	0.180193	0.907235		890	82.26	0.0848113
		889	59.2	0.227678	0.971936		889	57.36	0.241391	0.98708		889	59.19	0.227752	0.998767		889	60.98	0.214813	0.93958		889	75.14	0.124129	0.899681		889	86.42	0.0633857	0.816697		889	75.73	0.120732	0.825401		889	75.91	0.119701	0.865518		889	68.37	0.165134	0.820346		889	83.36	0.0790423
		888	58.52	0.232696	0.997711		888	57.04	0.24382	1		888	59.62	0.224608	0.981169		888	62.27	0.205721	0.887388		888	76.54	0.116112	0.830685		888	87.64	0.0572976	0.729866		888	77.67	0.109747	0.738439		888	77.57	0.110306	0.785493		888	70.82	0.149844	0.732119		888	84.54	0.0729378
		887	58.46	0.233141	1		887	57.16	0.242908	0.995147		887	60.41	0.218891	0.949165		887	63.63	0.196338	0.833521		887	77.94	0.10824	0.762939		887	88.74	0.0518806	0.652607		887	79.5	0.0996329	0.658377		887	79.12	0.101714	0.712302		887	73.15	0.135786	0.651		887	85.67	0.0671712
		886	59.01	0.229074	0.979108		886	57.68	0.238975	0.974233		886	61.45	0.211478	0.907665		886	64.96	0.187354	0.781944		886	79.25	0.101001	0.700641		886	89.7	0.0472076	0.585959		886	81.13	0.0908185	0.588601		886	80.49	0.0942581	0.648795		886	75.26	0.123436	0.57974		886	86.69	0.062031
		885	60.09	0.221198	0.938644		885	58.55	0.232473	0.93966		885	62.67	0.20294	0.859868		885	66.23	0.178945	0.733671		885	80.45	0.094474	0.644472		885	90.55	0.0431115	0.52754		885	82.56	0.0832303	0.528532		885	81.7	0.0877779	0.593597		885	77.12	0.112833	0.518561		885	87.59	0.0575455
		884	61.54	0.210843	0.885446		884	59.72	0.22388	0.893966		884	63.99	0.193888	0.809191		884	67.49	0.170761	0.686684		884	81.54	0.0886293	0.594173		884	91.31	0.0394817	0.47577		884	83.78	0.0768596	0.478101		884	82.79	0.0820221	0.544568		884	78.72	0.103915	0.467103		884	88.37	0.0536951
		883	63.18	0.19942	0.826768		883	61.07	0.214172	0.842343		883	65.33	0.184887	0.758804		883	68.72	0.162917	0.641654		883	82.49	0.0835987	0.550879		883	91.96	0.036401	0.431833		883	84.83	0.0714505	0.435282		883	83.73	0.0771189	0.502803		883	80.06	0.0965844	0.424805		883	89.04	0.0504148
		882	64.81	0.188358	0.769938		882	62.45	0.204468	0.790739		882	66.61	0.176461	0.711629		882	69.87	0.155709	0.600277		882	83.32	0.0792507	0.513461		882	92.46	0.0340461	0.398246		882	85.73	0.0668672	0.398999		882	84.54	0.0729378	0.467188		882	81.21	0.0903905	0.389065		882	89.63	0.0475466
		881	66.31	0.178421	0.718889		881	63.72	0.195724	0.744246		881	67.78	0.168898	0.669295		881	70.88	0.149476	0.564494		881	84.06	0.0754106	0.480413		881	92.84	0.0322649	0.372842		881	86.51	0.0629337	0.367861		881	85.26	0.0692547	0.435815		881	82.2	0.0851282	0.358701		881	90.15	0.0450343
		880	67.66	0.169668	0.673923		880	64.87	0.187956	0.702938		880	68.85	0.162096	0.631214		880	71.75	0.144178	0.534078		880	84.72	0.0720141	0.451182		880	93.12	0.030957	0.354189		880	87.18	0.0595831	0.341338		880	85.91	0.0659563	0.407719		880	83.07	0.0805558	0.332318		880	90.6	0.0428718
		879	68.91	0.161718	0.633081		879	65.92	0.180983	0.665857		879	69.85	0.155834	0.596155		879	72.55	0.139363	0.506433		879	85.29	0.0691019	0.42612		879	93.34	0.0299322	0.339573		879	87.75	0.0567529	0.318933		879	86.48	0.0630843	0.383256		879	83.84	0.0765487	0.309197		879	90.95	0.0411973
		878	70.09	0.154344	0.5952		878	66.95	0.174249	0.630052		878	70.82	0.149844	0.562625		878	73.33	0.134718	0.479771		878	85.79	0.0665633	0.404273		878	93.53	0.0290491	0.326977		878	88.24	0.0543345	0.299789		878	86.98	0.0605806	0.361929		878	84.54	0.0729378	0.288361		878	91.25	0.0397671
		877	71.2	0.14752	0.560144		877	67.97	0.167683	0.595133		877	71.77	0.144057	0.530228		877	74.09	0.13024	0.454063		877	86.26	0.0641905	0.383853		877	93.72	0.0281677	0.314407		877	88.72	0.0519785	0.281138		877	87.43	0.0583395	0.342839		877	85.19	0.0696114	0.269168		877	91.52	0.038484
		876	72.22	0.141343	0.528409		876	68.95	0.161466	0.562074		876	72.7	0.138466	0.498926		876	74.86	0.12575	0.428286		876	86.74	0.0617806	0.363113		876	93.95	0.0271032	0.299225		876	89.19	0.0496838	0.262973		876	87.86	0.0562088	0.32469		876	85.82	0.0664115	0.250704		876	91.8	0.0371573
		875	73.19	0.135548	0.498642		875	69.89	0.155585	0.530803		875	73.58	0.13324	0.469673		875	75.62	0.121363	0.403101		875	87.18	0.0595831	0.344202		875	94.21	0.025903	0.282107		875	89.63	0.0475466	0.246055		875	88.26	0.0542361	0.307886		875	86.39	0.0635365	0.234115		875	92.06	0.035929
		874	74.11	0.130123	0.470772		874	70.77	0.150151	0.501906		874	74.38	0.128544	0.443382		874	76.35	0.117191	0.379148		874	87.57	0.0576447	0.327519		874	94.47	0.0247061	0.265036		874	90.01	0.0457092	0.23151		874	88.62	0.0524683	0.292828		874	86.87	0.0611302	0.22023		874	92.27	0.0349395
		873	74.95	0.125228	0.445626		873	71.56	0.14533	0.47627		873	75.07	0.124534	0.420932		873	76.99	0.113566	0.358336		873	87.89	0.0560605	0.313886		873	94.72	0.0235583	0.248666		873	90.33	0.044168	0.219309		873	88.94	0.0509029	0.279494		873	87.26	0.0591848	0.209005		873	92.46	0.0340461
		872	75.68	0.121019	0.424001		872	72.21	0.141403	0.455387		872	75.62	0.121363	0.403184		872	77.49	0.110754	0.342197		872	88.18	0.0546299	0.301574		872	94.94	0.0225508	0.234296		872	90.62	0.0427759	0.20829		872	89.26	0.0493431	0.266208		872	87.6	0.0574959	0.19926		872	92.66	0.0331077
		871	76.26	0.117703	0.406968		871	72.73	0.138286	0.438817		871	76.06	0.118844	0.389078		871	77.88	0.108574	0.32968		871	88.47	0.053204	0.289303		871	95.17	0.0214999	0.219309		871	90.89	0.0414839	0.198062		871	89.57	0.0478374	0.253382		871	87.91	0.0559617	0.190408		871	92.86	0.0321713
		870	76.72	0.115091	0.39355		870	73.16	0.135726	0.425203		870	76.44	0.116679	0.376962		870	78.19	0.106849	0.319776		870	88.76	0.0517827	0.277071		870	95.38	0.0205427	0.205657		870	91.14	0.040291	0.188618		870	89.83	0.0465786	0.24266		870	88.2	0.0545314	0.182155		870	93.04	0.0313303
[truncated: 6 more columns]

## Sheet: Beta Glycine
		TERNARY BETA GLYCINE TESTS
		1.8					1.9					2					2.1					2.2
		Wavenumber / cm¯¹	T / %T	Abs / a.u.	Relative Abs		Wavenumber / cm¯¹		Abs / a.u.	Relative Abs		Wavenumber / cm¯¹	T / %T	Abs / a.u.	Relative Abs		Wavenumber / cm¯¹	T / %T	Abs / a.u.	Relative Abs		Wavenumber / cm¯¹	T / %T	Abs / a.u.	Relative Abs
		950	96.16	0.0170055	0.0145901		950	96.5213	0.0153768	0.00627939		950	92.2	0.0352691	0.0156239		950	96.71	0.0145286	0.00832281		950	95.45	0.0202241	0.00936351
		949	96.14	0.0170959	0.0162129		949	96.5276	0.0153485	0.00580856		949	92.23	0.0351278	0.0151475		949	96.71	0.0145286	0.00859897		949	95.44	0.0202696	0.00998827
		948	96.14	0.0170959	0.0162129		948	96.5372	0.0153053	0.00508871		948	92.26	0.0349865	0.0142623		948	96.73	0.0144388	0.00711662		948	95.46	0.0201786	0.00873882
		947	96.15	0.0170507	0.0154015		947	96.5564	0.015219	0.00364939		947	92.32	0.0347042	0.0127735		947	96.77	0.0142593	0.00449658		947	95.49	0.0200421	0.00686514
		946	96.18	0.0169152	0.0129676		946	96.5829	0.0150996	0.00166036		946	92.41	0.034281	0.0106694		946	96.82	0.0140349	0.00148063		946	95.52	0.0199057	0.00499204
		945	96.21	0.0167798	0.0105346		945	96.6051	0.015	0		945	92.52	0.0337644	0.00833897		945	96.84	0.0139452	0		945	95.54	0.0198148	0.00374364
		944	96.21	0.0167798	0.0105346		944	96.6031	0.0150091	0.00015139		944	92.63	0.0332483	0.00615044		944	96.82	0.0140349	0.000383114		944	95.55	0.0197693	0.00311954
		943	96.19	0.0168701	0.0121565		943	96.5839	0.0150954	0.00159		943	92.72	0.0328266	0.00518465		943	96.78	0.0142144	0.0019714		943	95.55	0.0197693	0.00311954
		942	96.15	0.0170507	0.0154015		942	96.5508	0.0152441	0.00406754		942	92.81	0.0324052	0.00537969		942	96.74	0.0143939	0.00390362		942	95.54	0.0198148	0.00374364
		941	96.11	0.0172314	0.0186478		941	96.5238	0.0153656	0.00609255		941	92.9	0.0319843	0.00557601		941	96.71	0.0145286	0.00564742		941	95.52	0.0199057	0.00499204
		940	96.09	0.0173218	0.0202714		940	96.5102	0.0154268	0.00711403		940	92.96	0.0317039	0.00552064		940	96.7	0.0145735	0.00625324		940	95.51	0.0199512	0.00561634
		939	96.11	0.0172314	0.0186478		939	96.5125	0.0154162	0.00693713		939	92.98	0.0316105	0.00487313		939	96.71	0.0145286	0.00557991		939	95.52	0.0199057	0.00499204
		938	96.17	0.0169604	0.0137788		938	96.5336	0.0153215	0.00535807		938	92.96	0.0317039	0.00320014		938	96.73	0.0144388	0.00395768		938	95.55	0.0197693	0.00311954
		937	96.23	0.0166895	0.00891294		937	96.5721	0.0151485	0.00247547		937	92.93	0.0318441	0.00089618		937	96.76	0.0143041	0.00179787		937	95.59	0.0195875	0.000623777
		936	96.29	0.0164188	0.00405008		936	96.592	0.0150587	0.000978112		936	92.89	0.032031	0		936	96.77	0.0142593	0.00125994		936	95.6	0.0195421	0
		935	96.32	0.0162835	0.00161978		935	96.5925	0.0150566	0.000943976		935	92.82	0.0323584	0.000584591		935	96.75	0.014349	0.0028815		935	95.57	0.0196784	0.00187153
		934	96.34	0.0161934	0		934	96.5318	0.0153295	0.00549175		934	92.72	0.0328266	0.00352889		934	96.65	0.0147981	0.00865212		934	95.5	0.0199966	0.00624071
		933	96.32	0.0162835	0.00161978		933	96.4318	0.0157797	0.0129948		933	92.59	0.0334359	0.00839064		933	96.51	0.0154277	0.0170579		933	95.39	0.0204972	0.013113
		932	96.27	0.016509	0.00567069		932	96.3034	0.0163586	0.0226433		932	92.46	0.0340461	0.0144185		932	96.35	0.0161483	0.026408		932	95.28	0.0209983	0.0199933
		931	96.22	0.0167346	0.00972372		931	96.1871	0.0168833	0.0313882		931	92.33	0.0346572	0.0197253		931	96.21	0.0167798	0.0346961		931	95.18	0.0214543	0.026255
		930	96.18	0.0169152	0.0129676		930	96.0938	0.0173046	0.0384107		930	92.21	0.035222	0.0244952		930	96.11	0.0172314	0.0411181		930	95.09	0.0218652	0.0318961
		929	96.16	0.0170055	0.0145901		929	96.0204	0.0176365	0.0439411		929	92.07	0.0358819	0.0284622		929	96.02	0.0176383	0.0472878		929	94.99	0.0223221	0.0381703
		928	96.13	0.0171411	0.0170245		928	95.9167	0.018106	0.0517666		928	91.86	0.0368736	0.0343433		928	95.88	0.018272	0.0569977		928	94.83	0.0230542	0.0482228
		927	96.04	0.0175478	0.024332		927	95.7461	0.0188789	0.0646486		927	91.55	0.0383417	0.0434859		927	95.63	0.0194058	0.0732996		927	94.59	0.0241548	0.0633333
		926	95.89	0.0182267	0.0365266		926	95.4838	0.0200702	0.0845035		926	91.09	0.0405293	0.0574839		926	95.26	0.0210894	0.0969268		926	94.26	0.0256726	0.0841731
		925	95.71	0.0190427	0.0511852		925	95.1467	0.0216061	0.110102		925	90.44	0.0436394	0.0759584		925	94.8	0.0231917	0.126682		925	93.83	0.0276583	0.111438
		924	95.51	0.0199512	0.067505		924	94.7505	0.0234184	0.140307		924	89.55	0.0479344	0.0993866		924	94.28	0.0255804	0.16136		924	93.3	0.0301184	0.145215
		923	95.29	0.0209527	0.0854963		923	94.2951	0.0255107	0.175178		923	88.31	0.0539901	0.129395		923	93.7	0.0282604	0.201394		923	92.66	0.0331077	0.18626
		922	95.07	0.0219565	0.103529		922	93.7806	0.027887	0.214784		922	86.63	0.0623317	0.167505		922	93.06	0.031237	0.247889		922	91.87	0.0368263	0.237317
		921	94.81	0.0231459	0.124895		921	93.1922	0.0306205	0.260342		921	84.39	0.073709	0.215761		921	92.34	0.0346101	0.302841		921	90.89	0.0414839	0.301267
		920	94.46	0.0247521	0.153748		920	92.51	0.0338112	0.31352		920	81.57	0.0884695	0.27619		920	91.53	0.0384365	0.367543		920	89.71	0.0471591	0.37919
		919	93.99	0.0269184	0.192664		919	91.7412	0.0374355	0.373925		919	78.27	0.106405	0.34914		919	90.65	0.0426322	0.440462		919	88.39	0.0535969	0.467582
		918	93.4	0.0296531	0.241791		918	90.9188	0.0413462	0.439104		918	74.73	0.126505	0.431961		918	89.74	0.0470139	0.518786		918	87	0.0604807	0.5621
		917	92.72	0.0328266	0.298799		917	90.0906	0.0453206	0.505343		917	71.32	0.146789	0.518893		917	88.86	0.0512937	0.597345		917	85.65	0.0672726	0.655355
		916	91.97	0.0363538	0.362162		916	89.2884	0.0492047	0.570079		916	68.46	0.164563	0.603305		916	88.05	0.0552706	0.672045		916	84.44	0.0734518	0.740196
		915	91.15	0.0402433	0.432033		915	88.5479	0.0528216	0.63036		915	66.5	0.177178	0.677884		915	87.36	0.0586874	0.738755		915	83.43	0.0786778	0.811951
		914	90.27	0.0444566	0.50772		914	87.9107	0.0559582	0.682636		914	65.6	0.183096	0.737173		914	86.85	0.0612302	0.79247		914	82.68	0.0825995	0.865798
		913	89.42	0.0485653	0.58153		913	87.4176	0.0584009	0.723349		913	65.72	0.182302	0.777956		913	86.55	0.0627329	0.829436		913	82.24	0.0849169	0.897616
		912	88.69	0.0521253	0.645482		912	87.1021	0.0599715	0.749525		912	66.65	0.1762	0.800051		912	86.49	0.0630341	0.8468		912	82.11	0.0856039	0.907049
		911	88.14	0.054827	0.694013		911	86.967	0.0606455	0.760758		911	68.12	0.166725	0.804693		911	86.63	0.0623317	0.847067		911	82.22	0.0850225	0.899066
		910	87.78	0.0566044	0.725944		910	86.9945	0.0605084	0.758474		910	69.91	0.155461	0.794366		910	86.93	0.0608303	0.832836		910	82.51	0.0834934	0.878071
		909	87.6	0.0574959	0.741958		909	87.1334	0.0598152	0.74692		909	71.82	0.143755	0.772894		909	87.31	0.058936	0.808689		909	82.93	0.0812883	0.847795
		908	87.59	0.0575455	0.742849		908	87.3472	0.0587509	0.729181		908	73.72	0.132415	0.744174		908	87.73	0.0568519	0.777555		908	83.45	0.0785737	0.810521
		907	87.73	0.0568519	0.730389		907	87.6113	0.0574398	0.70733		907	75.54	0.121823	0.710095		907	88.16	0.0547284	0.742092		907	84.03	0.0755656	0.76922
		906	88.02	0.0554186	0.704642		906	87.922	0.0559025	0.681708		906	77.21	0.112326	0.673205		906	88.6	0.0525663	0.70349		906	84.65	0.072373	0.725385
		905	88.39	0.0535969	0.671916		905	88.2582	0.054245	0.654083		905	78.68	0.104136	0.63541		905	89.03	0.0504636	0.664101		905	85.27	0.0692037	0.681869
		904	88.8	0.051587	0.635811		904	88.6087	0.0525238	0.625396		904	79.91	0.0973989	0.598971		904	89.44	0.0484682	0.626427		904	85.84	0.0663103	0.642141
		903	89.2	0.0496351	0.600748		903	88.9393	0.0509065	0.598441		903	80.87	0.0922126	0.565942		903	89.78	0.0468204	0.593528		903	86.35	0.0637377	0.606818
		902	89.55	0.0479344	0.570196		902	89.2135	0.0495693	0.576155		902	81.54	0.0886293	0.539003		902	90.04	0.0455645	0.567769		902	86.74	0.0617806	0.579947
		901	89.81	0.0466753	0.547577		901	89.3959	0.0486824	0.561373		901	81.86	0.0869283	0.521141		901	90.18	0.0448898	0.552611		901	86.96	0.0606805	0.564842
		900	89.92	0.0461437	0.538028		900	89.4288	0.0485227	0.558712		900	81.7	0.0877779	0.516527		900	90.13	0.0451306	0.553941		900	86.91	0.0609303	0.568272
		899	89.82	0.0466269	0.546709		899	89.2439	0.0494214	0.57369		899	80.91	0.0919978	0.53177		899	89.84	0.0465303	0.576372		899	86.53	0.0628333	0.594401
		898	89.43	0.0485168	0.580657		898	88.7912	0.05163	0.6105		898	79.37	0.100344	0.571725		898	89.28	0.0492458	0.622899		898	85.8	0.0665127	0.644921
		897	88.77	0.0517338	0.638448		897	88.0624	0.0552093	0.670154		897	77.14	0.11272	0.638412		897	88.47	0.053204	0.692109		897	84.78	0.0717066	0.716234
		896	87.87	0.0561594	0.717949		896	87.1246	0.0598593	0.747655		896	74.47	0.128019	0.727109		896	87.5	0.0579919	0.777241		896	83.59	0.0778457	0.800526
		895	86.86	0.0611802	0.808143		895	86.1151	0.0649206	0.832011		895	71.79	0.143936	0.824847		895	86.53	0.0628333	0.864545		895	82.43	0.0839147	0.883855
		894	85.89	0.0660574	0.895757		894	85.1995	0.0695631	0.909386		894	69.58	0.157516	0.913505		894	85.73	0.0668672	0.938271		894	81.49	0.0888957	0.952246
		893	85.15	0.0698153	0.963265		893	84.5286	0.0729962	0.966603		893	68.23	0.166025	0.975043		893	85.21	0.0695094	0.985197		893	80.95	0.0917831	0.991892
		892	84.76	0.0718091	0.99908		892	84.1708	0.0748386	0.99731		892	67.86	0.168386	1		892	85.01	0.07053	1		892	80.84	0.0923737	1
		891	84.75	0.0718603	1		891	84.1395	0.075	1		891	68.35	0.165261	0.990141		891	85.12	0.0699684	0.984053		891	81.13	0.0908185	0.978647
		890	85.06	0.0702746	0.971515		890	84.4006	0.0736547	0.977578		890	69.42	0.158515	0.953696		890	85.48	0.0681355	0.944574		890	81.72	0.0876716	0.935439
		889	85.59	0.067577	0.923055		889	84.8703	0.0712443	0.937404		889	70.79	0.150028	0.90127		889	86.01	0.0654511	0.890317		889	82.5	0.0835461	0.878794
		888	86.2	0.0644927	0.867649		888	85.4525	0.068275	0.887916		888	72.27	0.141042	0.84267		888	86.63	0.0623317	0.830417		888	83.34	0.0791465	0.818387
		887	86.81	0.0614302	0.812635		887	86.0679	0.0651589	0.835982		887	73.77	0.13212	0.784297		887	87.27	0.059135	0.770831		887	84.18	0.0747911	0.758585
		886	87.38	0.058588	0.761576		886	86.6581	0.0621907	0.786512		886	75.21	0.123724	0.730267		886	87.88	0.05611	0.715453		886	84.97	0.0707344	0.702886
		885	87.91	0.0559617	0.714398		885	87.2076	0.0594455	0.740759		885	76.55	0.116055	0.682375		885	88.44	0.0533513	0.665495		885	85.7	0.0670192	0.651875
		884	88.39	0.0535969	0.671916		884	87.7284	0.0568598	0.697664		884	77.77	0.109188	0.639525		884	88.97	0.0507564	0.61926		884	86.39	0.0635365	0.604057
		883	88.83	0.0514403	0.633176		883	88.2294	0.0543868	0.656447		883	78.86	0.103143	0.600869		883	89.47	0.0483226	0.576881		883	87.02	0.0603809	0.560729
		882	89.23	0.0494891	0.598124		882	88.7055	0.0520496	0.617494		882	79.85	0.0977251	0.56478		882	89.94	0.0460471	0.537822		882	87.6	0.0574959	0.521117
		881	89.6	0.047692	0.565841		881	89.1409	0.0499228	0.582047		881	80.76	0.0928037	0.531883		881	90.36	0.0440238	0.502868		881	88.13	0.0548762	0.485148
		880	89.98	0.045854	0.532824		880	89.5288	0.0480372	0.550619		880	81.58	0.0884163	0.502695		880	90.71	0.0423448	0.473253		880	88.6	0.0525663	0.453432
		879	90.36	0.0440238	0.499945		879	89.8863	0.0463064	0.521774		879	82.28	0.0847057	0.476556		879	91.01	0.0409109	0.447682		879	89.02	0.0505124	0.425232
		878	90.71	0.0423448	0.469785		878	90.2301	0.0446487	0.494145		878	82.9	0.0814455	0.452621		878	91.3	0.0395292	0.424198		878	89.38	0.0487596	0.401166
		877	90.99	0.0410063	0.44574		877	90.5681	0.0430247	0.467079		877	83.45	0.0785737	0.429189		877	91.61	0.0380571	0.400106		877	89.71	0.0471591	0.37919
		876	91.2	0.0400052	0.427755		876	90.8846	0.0415099	0.441832		876	83.94	0.076031	0.406603		876	91.92	0.03659	0.375885		876	90.03	0.0456127	0.357958
		875	91.39	0.0391013	0.411518		875	91.1871	0.0400667	0.417779		875	84.38	0.0737605	0.385489		875	92.23	0.0351278	0.351979		875	90.35	0.0440718	0.336801
		874	91.62	0.0380097	0.391909		874	91.4677	0.0387324	0.39554		874	84.77	0.0717578	0.366264		874	92.51	0.0338113	0.329704		874	90.69	0.0424406	0.314403
		873	91.87	0.0368263	0.37065		873	91.7403	0.03744	0.374		873	85.14	0.0698664	0.347786		873	92.76	0.0326393	0.309477		873	91.02	0.0408632	0.292745
		872	92.11	0.0356932	0.350295		872	91.9858	0.0362791	0.354652		872	85.49	0.0680847	0.330838		872	92.98	0.0316105	0.291572		872	91.31	0.0394817	0.273776
		871	92.31	0.0347512	0.333374		871	92.1922	0.0353058	0.338431		871	85.81	0.0664621	0.316287		871	93.15	0.0308171	0.276867		871	91.56	0.0382942	0.257472
		870	92.47	0.0339991	0.319863		870	92.1922	0.0353058	0.338431		870	86.09	0.0650473	0.303931		870	93.28	0.0302115	0.265001		870	91.76	0.0373466	0.244461

## Sheet: Growth & Turbidity
	GROWTH RATE DATA							TURBIDITY DATA
			α-glycine		β-glycine
			Binary (α-glycine)	Ternary (α-glycine)	Ternary (β-glycine)				Time / x10³ seconds	Turbidity / NTU	Time / x10³ seconds	Turbidity / NTU
		Time / 10³ s	Growth Rate, df/dx / µm s¯¹	Growth Rate, df/dx / µm s¯¹	Growth Rate, df/dx / µm s¯¹					Ternary		Binary
		-0.06	0.283982	1.13942	1.96046				0	0.23	0	0.65
		0	0.276731	0.762416	0.980231				0.03	0.16	0.027	0.8
		0.06	0.269842	0.572868	0.588138				0.061	0.15	0.061	0.69
		0.12	0.263288	0.458803	0.392092				0.086	0.19	0.091	0.72
		0.18	0.257044	0.382619	0.280066				0.119	0.23	0.124	0.54
		0.24	0.25109	0.328132	0.210049				0.15	0.17	0.169	0.71
		0.3	0.245405	0.28723	0.163372				0.178	0.14	0.205	0.61
		0.36	0.239972	0.255394	0.130697				0.205	0.21	0.231	0.6
		0.42	0.234774	0.229911	0.106934				0.233	0.14	0.266	0.81
		0.48	0.229797	0.209053	0.0891119				0.259	0.16	0.293	0.53
		0.54	0.225026	0.191664	0.0754024				0.286	0.16	0.319	0.58
		0.6	0.220449	0.176946	0.0646306				0.313	0.14	0.348	0.64
		0.66	0.216055	0.164327	0.0560132				0.342	0.14	0.374	0.58
		0.72	0.211833	0.153388	0.0490115				0.37	0.16	0.403	0.58
		0.78	0.207772	0.143815	0.0432455				0.396	0.17	0.435	0.45
		0.84	0.203865	0.135366	0.0384404				0.422	0.2	0.456	0.5
		0.9	0.200101	0.127855	0.0343941				0.452	0.15	0.484	0.52
		0.96	0.196474	0.121134	0.0309547				0.479	0.15	0.51	0.5
		1.02	0.192976	0.115084	0.0280066				0.512	0.14	0.537	0.65
		1.08	0.1896	0.109609	0.0254605				0.538	0.13	0.563	0.57
		1.14	0.186341	0.104632	0.0232466				0.566	0.12	0.59	0.58
		1.2	0.183192	0.100087	0.0213094				0.594	0.12	0.616	0.84
		1.26	0.180147	0.0959208	0.0196046				0.62	0.14	0.644	1.01
		1.32	0.177202	0.0920874	0.0180966				0.647	0.17	0.672	0.79
		1.38	0.174352	0.0885486	0.0167561				0.679	0.2	0.699	0.75
		1.44	0.171592	0.0852718	0.0155592				0.704	0.14	0.735	0.47
		1.5	0.168917	0.0822288	0.0144862				0.732	0.15	0.759	0.51
		1.56	0.166325	0.0793955	0.0135204				0.774	0.13	0.787	0.57
		1.62	0.163812	0.0767509	0.0126481				0.804	0.13	0.815	0.45
		1.68	0.161373	0.0742769	0.0118576				0.83	0.12	0.842	0.47
		1.74	0.159006	0.0719573	0.011139				0.863	0.1	0.877	0.36
		1.8	0.156707	0.0697783	0.0104838				0.887	0.11	0.904	0.4
		1.86	0.154474	0.0677273	0.00988468				0.916	0.12	0.931	0.5
		1.92	0.152303	0.0657935	0.00933553				0.944	0.13	0.958	0.49
		1.98	0.150193	0.063967	0.00883091				0.971	0.12	0.986	0.47
		2.04	0.14814	0.0622392	0.00836612				0.998	0.12	1.013	0.48
		2.1	0.146143	0.0606023	0.00793709				1.025	0.11	1.04	0.44
		2.16	0.144199	0.0590493	0.00754024				1.053	0.11	1.067	0.47
		2.22	0.142305	0.0575739	0.00717242				1.08	0.11	1.095	0.56
		2.28	0.140461	0.0561704	0.00683088				1.107	0.11	1.122	0.48
		2.34	0.138664	0.0548337	0.00651316				1.135	0.11	1.172	0.33
		2.4	0.136913	0.0535592	0.00621711				1.163	0.1	1.199	0.33
		2.46	0.135205	0.0523425	0.00594079				1.189	0.1	1.244	0.34
		2.52	0.133539	0.0511799	0.0056825				1.217	0.1	1.279	0.39
		2.58	0.131914	0.0500679	0.00544069				1.244	0.1	1.305	0.36
		2.64	0.130328	0.0490031	0.00521399				1.271	0.1	1.331	0.4
		2.7	0.12878	0.0479827	0.00500118				1.298	0.1	1.36	0.37
		2.76	0.127268	0.0470039	0.00480113				1.325	0.09	1.387	0.45
		2.82	0.125791	0.0460642	0.00461285				1.353	0.08	1.413	0.5
		2.88	0.124348	0.0451614	0.00443543				1.381	0.1	1.452	-0.5
		2.94	0.122937	0.0442933	0.00426806				1.407	0.09	1.488	-0.5
		3	0.121559	0.0434579	0.00410998				1.445	0.09	1.518	1.22
		3.06	0.12021	0.0426535	0.00396053				1.473	0.08	1.546	1.23
		3.12	0.118892	0.0418783	0.00381908				1.5	0.09	1.58	0.93
		3.18	0.117602	0.0411307	0.00368508				1.528	0.09	1.608	1.78
		3.24	0.11634	0.0404094	0.00355801				1.555	0.08	1.652	0.87
		3.3	0.115104	0.039713	0.0034374				1.586	0.08	1.702	0.72
		3.36	0.113895	0.0390401	0.00332282				1.612	0.08	1.728	0.76
		3.42	0.11271	0.0383897	0.00321387				1.643	0.09	1.76	1.03
		3.48	0.111551	0.0377606	0.0031102				1.668	0.09	1.788	0.94
		3.54	0.110414	0.0371518	0.00301146				1.694	0.08	1.816	1.02
		3.6	0.109301	0.0365623	0.00291735				1.724	0.07	1.844	0.71
		3.66	0.10821	0.0359912	0.00282759				1.75	0.07	1.868	0.85
		3.72	0.10714	0.0354377	0.0027419				1.777	0.07	1.897	0.94
		3.78	0.106091	0.0349009	0.00266006				1.816	0.1	1.926	1.27
		3.84	0.105063	0.0343802	0.00258182				1.844	0.11	1.962	0.83
		3.9	0.104054	0.0338747	0.00250698				1.871	0.13	1.989	0.76
		3.96	0.103065	0.033384	0.00243536				1.899	0.14	2.021	0.77
		4.02	0.102094	0.0329072	0.00236675				1.927	0.12	2.064	0.74
		4.08	0.101142	0.0324439	0.00230101				1.975	0.15	2.09	0.85
		4.14	0.100207	0.0319934	0.00223797				2	0.12	2.117	0.9
		4.2	0.0992887	0.0315553	0.00217748				2.039	0.1	2.145	1.69
		4.26	0.0983875	0.031129	0.00211942				2.069	0.1	2.174	0.93
		4.32	0.0975024	0.030714	0.00206364				2.095	0.11	2.204	0.77
		4.38	0.0966332	0.03031	0.00201004				2.122	0.21	2.232	0.82
		4.44	0.0957793	0.0299165	0.0019585				2.15	0.18	2.26	0.83
		4.5	0.0949404	0.0295331	0.00190892				2.186	0.22	2.291	0.88
		4.56	0.094116	0.0291593	0.0018612				2.212	0.11	2.319	0.87
		4.62	0.0933058	0.028795	0.00181524				2.239	0.1	2.348	0.85
		4.68	0.0925095	0.0284396	0.00177097				2.266	0.1	2.376	0.73
		4.74	0.0917266	0.0280928	0.00172829				2.294	0.1	2.445	0.97
		4.8	0.0909569	0.0277544	0.00168714				2.32	0.11	2.475	0.88
		4.86	0.0902	0.0274241	0.00164745				2.346	0.12	2.509	0.82
		4.92	0.0894556	0.0271016	0.00160913				2.374	0.1	2.536	1.15
		4.98	0.0887234	0.0267865	0.00157214				2.409	0.13	2.627	2.07
		5.04	0.088003	0.0264787	0.00153641				2.436	0.11	2.593	0.76
		5.1	0.0872943	0.0261779	0.00150189				2.464	0.13	2.622	0.78
		5.16	0.0865969	0.0258838	0.00146851				2.491	0.12	2.654	0.91
		5.22	0.0859105	0.0255963	0.00143624				2.518	0.1	2.68	0.77
		5.28	0.085235	0.0253151	0.00140501				2.546	0.1	2.716	0.79
		5.34	0.0845699	0.02504	0.0013748				2.573	0.1	2.745	0.87
		5.4	0.0839152	0.0247708	0.00134555				2.6	0.11	2.771	0.89
		5.46	0.0832706	0.0245074	0.00131722				2.627	0.1	2.8	1.06
		5.52	0.0826357	0.0242494	0.00128978				2.656	0.1	2.828	1.04
		5.58	0.0820105	0.0239969	0.00126318				2.682	0.12	2.863	1.04
		5.64	0.0813946	0.0237496	0.0012374				2.71	0.11	2.889	0.93
		5.7	0.080788	0.0235073	0.00121241				2.737	0.11	2.921	0.84
		5.76	0.0801903	0.0232699	0.00118816				2.765	0.12	2.948	0.98
		5.82	0.0796014	0.0230372	0.00116463				2.792	0.13	2.975	0.86
		5.88	0.0790211	0.0228092	0.00114179				2.819	0.11	3.002	1.11
		5.94	0.0784492	0.0225856	0.00111962				2.846	0.11	3.041	1
		6	0.0778855	0.0223664	0.00109809				2.873	0.11	3.066	1.06
		6.06	0.0773298	0.0221514	0.00107718				2.9	0.1	3.095	0.86
		6.12	0.076782	0.0219405	0.00105685				2.928	0.1	3.123	1.1
		6.18	0.076242	0.0217335	0.0010371				2.955	0.11	3.15	1.03
		6.24	0.0757094	0.0215304	0.00101789				2.982	0.11	3.178	0.8
		6.3	0.0751843	0.0213311	0.000999216				3.029	0.17	3.21	1.49
		6.36	0.0746664	0.0211355	0.000981048				3.057	0.18	3.237	0.95
		6.42	0.0741555	0.0209434	0.000963372				3.086	0.18	3.269	0.9
		6.48	0.0736517	0.0207547	0.000946169				3.112	0.12	3.297	1.55
		6.54	0.0731546	0.0205695	0.000929422				3.141	0.15	3.326	0.83
		6.6	0.0726642	0.0203875	0.000913117				3.166	0.12	3.353	0.78
		6.66	0.0721803	0.0202087	0.000897236				3.199	0.15	3.386	5.68
		6.72	0.0717028	0.020033	0.000881767				3.231	0.13	3.415	1.23
		6.78	0.0712316	0.0198603	0.000866694				3.263	0.2	3.472	0.9
		6.84	0.0707665	0.0196906	0.000852004				3.29	0.35	3.5	0.8
		6.9	0.0703075	0.0195238	0.000837685				3.318	0.21	3.528	0.81
		6.96	0.0698544	0.0193597	0.000823723				3.355	0.14	3.556	0.97
		7.02	0.0694071	0.0191984	0.000810108				3.381	0.16	3.583	1.58
		7.08	0.0689655	0.0190398	0.000796828				3.409	0.27	3.611	1.14
		7.14	0.0685295	0.0188837	0.000783871				3.435	0.12	3.638	0.96
		7.2	0.0680989	0.0187302	0.000771228				3.463	0.13	3.669	0.83
		7.26	0.0676738	0.0185792	0.000758888				3.49	0.15	3.698	2.32
		7.32	0.0672539	0.0184306	0.000746842				3.517	0.14	3.723	0.85
		7.38	0.0668392	0.0182844	0.000735081				3.546	0.11	3.754	0.9
		7.44	0.0664295	0.0181404	0.000723596				3.572	0.14	3.78	1.13
		7.5	0.0660249	0.0179987	0.000712377				3.6	0.14	3.815	1.2
		7.56	0.0656251	0.0178592	0.000701417				3.632	0.15	3.84	2.87
		7.62	0.0652302	0.0177219	0.000690709				3.657	0.14	3.869	1.28
		7.68	0.06484	0.0175866	0.000680243				3.682	0.14	3.896	2.02
		7.74	0.0644544	0.0174534	0.000670014				3.71	0.18	3.945	1.45
		7.8	0.0640734	0.0173222	0.000660014				3.738	0.21	3.979	1.97
		7.86	0.0636969	0.0171929	0.000650236				3.766	0.46	4.022	3.64
		7.92	0.0633248	0.0170656	0.000640674				3.795	0.43	4.051	1.2
		7.98	0.062957	0.0169401	0.000631321				3.821	0.29	4.079	1.24
		8.04	0.0625934	0.0168165	0.000622171				3.851	0.15	4.109	1.95
		8.1	0.062234	0.0166947	0.000613219				3.878	0.13	4.134	1.13
		8.16	0.0618788	0.0165746	0.000604459				3.906	0.26	4.168	1.74
		8.22	0.0615275	0.0164562	0.000595885				3.942	0.17	4.198	1.08
		8.28	0.0611802	0.0163395	0.000587492				3.969	0.13	4.233	1.18
		8.34	0.0608368	0.0162245	0.000579276				3.996	0.15	4.259	1.83
		8.4	0.0604973	0.016111	0.00057123				4.023	0.15	4.298	0.86
		8.46	0.0601615	0.0159992	0.000563351				4.05	0.21	4.328	1.12
		8.52	0.0598294	0.0158889	0.000555634				4.078	0.14	4.354	1.92
		8.58	0.059501	0.01578	0.000548074				4.106	0.21	4.389	1.69
		8.64	0.0591762	0.0156727	0.000540668				4.133	0.29	4.417	0.97
		8.7	0.0588548	0.0155668	0.000533411				4.16	0.16	4.391	0.78
		8.76	0.058537	0.0154624	0.000526298				4.188	0.13	4.48	1.11
		8.82	0.0582226	0.0153593	0.000519328				4.219	0.12	4.506	0.82
		8.88	0.0579115	0.0152576	0.000512494				4.249	0.14	4.549	2.03
		8.94	0.0576037	0.0151572	0.000505795				4.279	0.14	4.588	2.07
		9	0.0572992	0.0150582	0.000499226				4.305	0.14	4.616	1.13
		9.06	0.0569979	0.0149604	0.000492785				4.333	0.14	4.644	1.74
		9.12	0.0566998	0.0148639	0.000486467				4.362	0.55	4.672	1.08
		9.18	0.0564047	0.0147686	0.00048027				4.393	0.23	4.698	1.18
		9.24	0.0561127	0.0146746	0.00047419				4.422	0.17	4.73	0.82
		9.3	0.0558237	0.0145817	0.000468226				4.449	0.21	4.764	3.94
		9.36	0.0555377	0.01449	0.000462373				4.474	0.14	4.797	2.18
		9.42	0.0552546	0.0143995	0.000456629				4.501	0.12	4.816	8.48
		9.48	0.0549744	0.0143101	0.000450992				4.553	0.18	4.849	0.93
		9.54	0.0546969	0.0142217	0.000445458				4.58	0.15	4.872	1.65
		9.6	0.0544223	0.0141345	0.000440026				4.608	0.12	4.905	1.95
		9.66	0.0541504	0.0140483	0.000434692				4.64	0.33	4.943	1.94
		9.72	0.0538813	0.0139632	0.000429455				4.669	0.18	4.977	0.9
		9.78	0.0536147	0.0138791	0.000424312				4.705	0.13	5.008	1.08
		9.84	0.0533508	0.013796	0.00041926				4.731	0.49	5.04	0.86
		9.9	0.0530895	0.0137139	0.000414299				4.76	0.15	5.065	1.34
		9.96	0.0528308	0.0136327	0.000409425				4.787	0.13	5.099	3.87
		10.02	0.0525745	0.0135526	0.000404636				4.815	0.25	5.112	2.87
		10.08	0.0523207	0.0134733	0.000399931				4.845	0.21	5.144	2.05
		10.14	0.0520694	0.013395	0.000395307				4.872	0.15	5.175	2
		10.2	0.0518205	0.0133176	0.000390764				4.919	0.15	5.208	2.1
		10.26	0.0515739	0.0132411	0.000386298				4.965	0.72	5.24	2.33
		10.32	0.0513297	0.0131654	0.000381908				4.992	0.14	5.27	0.89
		10.38	0.0510878	0.0130906	0.000377593				5.02	0.24	5.301	0.82
		10.44	0.0508481	0.0130167	0.00037335				5.049	0.27	5.325	1.49
		10.5	0.0506107	0.0129435	0.000369179				5.077	0.19	5.359	0.7
		10.56	0.0503755	0.0128712	0.000365077				5.102	0.18	5.342	2.17
		10.62	0.0501424	0.0127997	0.000361043				5.129	0.17	5.431	0.76
		10.68	0.0499115	0.012729	0.000357075				5.158	0.13	5.459	0.74
		10.74	0.0496828	0.0126591	0.000353173				5.2	0.12	5.489	0.88
		10.8	0.0494561	0.0125899	0.000349334				5.229	0.13	5.488	0.71
		10.86	0.0492314	0.0125215	0.000345557				5.259	0.13	5.577	0.85
		10.92	0.0490088	0.0124538	0.000341842				5.287	0.14	5.545	0.69
		10.98	0.0487882	0.0123869	0.000338186				5.318	0.15	5.635	0.97
		11.04	0.0485696	0.0123207	0.000334588				5.344	0.15	5.602	0.63
		11.1	0.048353	0.0122551	0.000331047				5.372	0.18	5.688	0.62
		11.16	0.0481382	0.0121903	0.000327562				5.398	0.18	5.655	0.68
		11.22	0.0479254	0.0121261	0.000324133				5.426	0.83	5.743	0.76
		11.28	0.0477144	0.0120627	0.000320756				5.453	0.2	5.716	0.6
		11.34	0.0475053	0.0119998	0.000317432				5.48	0.23	5.803	0.74
		11.4	0.047298	0.0119377	0.00031416				5.509	0.34	5.771	0.67
		11.46	0.0470925	0.0118762	0.000310938				5.538	0.65	5.858	0.63
		11.52	0.0468888	0.0118153	0.000307765				5.621	22.8	5.829	0.57
		11.58	0.0466868	0.011755	0.00030464				5.651	10.98	5.858	0.59
		11.64	0.0464866	0.0116953	0.000301563				5.68	11.35	5.883	0.63
		11.7	0.0462881	0.0116363	0.000298532				5.708	8.38	5.905	0.57
		11.76	0.0460913	0.0115778	0.000295547				5.738	8.23	5.954	0.61
		11.82	0.0458961	0.0115199	0.000292606				5.756	28.1	5.999	0.55
		11.88	0.0457026	0.0114626	0.000289709				5.787	15.4	6.012	0.54
		11.94	0.0455107	0.0114059	0.000286855				5.815	6.3	6.044	0.64
		12	0.0453204	0.0113497	0.000284043				5.841	19.1	6.076	0.62
		12.06	0.0451317	0.011294	0.000281271				5.868	23	6.106	0.59
		12.12	0.0449446	0.011239	0.000278541				5.894	17.67	6.14	0.65
		12.18	0.044759	0.0111844	0.000275849				5.925	26	6.167	0.63
		12.24	0.0445749	0.0111304	0.000273197				5.962	57.6	6.196	0.63
		12.3	0.0443923	0.0110769	0.000270583				5.984	48	6.229	0.64
		12.36	0.0442113	0.0110239	0.000268006				6.047	4.68	6.255	0.56
		12.42	0.0440317	0.0109714	0.000265465				6.085	20.8	6.284	0.52
		12.48	0.0438535	0.0109194	0.000262961				6.111	3.61	6.315	0.55
		12.54	0.0436768	0.0108679	0.000260492				6.139	7.4	6.348	0.61
		12.6	0.0435015	0.0108169	0.000258057				6.167	3.62	6.38	0.59
		12.66	0.0433277	0.0107663	0.000255657				6.195	17.88	6.407	0.65
		12.72	0.0431551	0.0107163	0.00025329				6.221	13.79	6.438	0.73
		12.78	0.042984	0.0106667	0.000250955				6.258	27.3	6.479	0.61
		12.84	0.0428142	0.0106175	0.000248653				6.295	33	6.511	0.69
		12.9	0.0426458	0.0105688	0.000246382				6.329	3.79	6.55	0.69
		12.96	0.0424787	0.0105206	0.000244142				6.388	5.6	6.577	0.61
		13.02	0.0423128	0.0104727	0.000241933				6.405	34.2	6.628	0.67
		13.08	0.0421483	0.0104254	0.000239753				6.432	20.1	6.657	0.64
		13.14	0.041985	0.0103784	0.000237603				6.5	57.6	6.685	0.62
		13.2	0.041823	0.0103319	0.000235481				6.527	3.35	6.715	0.66
		13.26	0.0416623	0.0102858	0.000233388				6.556	9.1	6.742	0.6
		13.32	0.0415028	0.01024	0.000231323				6.586	6.01	6.768	0.67
		13.38	0.0413445	0.0101947	0.000229285				6.611	2.52	6.795	0.54
		13.44	0.0411874	0.0101498	0.000227274				6.64	12.38	6.823	0.63
		13.5	0.0410314	0.0101053	0.000225289				6.66	41.5	6.85	0.55
		13.56	0.0408767	0.0100612	0.00022333				6.697	76.9	6.878	0.58
		13.62	0.0407231	0.0100175	0.000221396				6.715	26.6	6.907	0.57
		13.68	0.0405707	0.00997409	0.000219487				6.731	28.2	6.935	0.61
		13.74	0.0404194	0.00993111	0.000217603				6.758	5.16	6.962	0.55
		13.8	0.0402693	0.00988849	0.000215744				6.806	2.67	6.989	0.54
		13.86	0.0401202	0.00984623	0.000213907				6.829	19.5	7.016	0.52
		13.92	0.0399722	0.00980434	0.000212095				6.856	7.66	7.045	0.56
		13.98	0.0398254	0.0097628	0.000210305				6.886	6.36	7.071	0.58
		14.04	0.0396796	0.00972161	0.000208538				6.903	84.5	7.101	0.59
		14.1	0.0395349	0.00968076	0.000206792				6.931	4.89	7.127	0.58
		14.16	0.0393912	0.00964026	0.000205069				6.958	7.29	7.155	0.58
		14.22	0.0392486	0.0096001	0.000203367				6.982	96.3	7.181	0.54
		14.28	0.0391069	0.00956027	0.000201687				7.01	3.89	7.208	0.58
		14.34	0.0389664	0.00952077	0.000200027				7.038	3.37	7.238	0.54
		14.4	0.0388268	0.00948159	0.000198387				7.064	2.24	7.264	0.61
		14.46	0.0386882	0.00944274	0.000196768				7.091	4.2	7.291	0.58
		14.52	0.0385506	0.0094042	0.000195168				7.172	39.4	7.325	0.54
		14.58	0.038414	0.00936597	0.000193588				7.199	1.93	7.358	0.51
		14.64	0.0382783	0.00932806	0.000192026				7.233	22.6	7.384	0.54
		14.7	0.0381436	0.00929045	0.000190484				7.262	51.1	7.412	0.58
		14.76	0.0380099	0.00925314	0.00018896				7.288	1.21	7.438	0.65
		14.82	0.037877	0.00921613	0.000187454				7.354	2.42	7.472	0.55
		14.88	0.0377451	0.00917942	0.000185967				7.382	1.35	7.497	0.62
		14.94	0.0376142	0.00914299	0.000184497				7.408	2.84	7.526	0.56
		15	0.0374841	0.00910686	0.000183044				7.437	1.33	7.553	0.54
		15.06	0.0373549	0.00907101	0.000180899				7.468	0.82	7.581	0.6
		15.12	0.0372266	0.00903544	0.000178787				7.495	0.85	7.609	0.61
		15.18	0.0370992	0.00900015	0.000177401				7.519	1.83	7.636	0.54
		15.24	0.0369726	0.00896513	0.000176031				7.555	2.98	7.662	0.57
		15.3	0.036847	0.00893038	0.000174008				7.581	14.68	7.692	0.58
		15.36	0.0367221	0.00889591	0.000169429				7.608	4.12	7.718	0.61
		15.42	0.0365981	0.00886169	0.00016139				7.633	1.39	7.75	0.6
		15.48	0.036475	0.00882774	0.000148546				7.671	1.18	7.776	0.61
		15.54	0.0363527	0.00879405	0.000132148				7.698	1.14	7.803	0.61
		15.6	0.0362311	0.00876062	0.000121627				7.725	0.76	7.832	0.54
		15.66	0.0361104	0.00872744	0.000112834				7.752	14.92	7.858	0.57
		15.72	0.0359905	0.00869451	0.000106396				7.778	6.42	7.886	0.54
		15.78	0.0358714	0.00866182	0.000105759				7.806	4.19	7.913	0.54
		15.84	0.0357531	0.00862938	0.000104504				7.833	1.59	7.941	0.59
		15.9	0.0356356	0.00859719	0.000103267				7.862	1.24	7.967	0.58
		15.96	0.0355188	0.00856523	0.000102658				7.888	0.44	7.995	0.61
		16.02	0.0354028	0.00853351	0.000101457				7.936	18.07	8.023	0.57
		16.08	0.0352875	0.00850202	0.000100274				7.963	0.74	8.049	0.55
		16.14	0.035173	0.00847077	9.96912e-05				8.016	5.15	8.08	0.61
		16.2	0.0350592	0.00843974	9.82589e-05				8.042	1.06	8.106	0.62
		16.26	0.0349462	0.00840894	9.65745e-05				8.069	1.3	8.133	0.62
		16.32	0.0348339	0.00837837	9.5749e-05				8.097	1.09	8.16	0.6
		16.38	0.0347223	0.00834801	9.5205e-05				8.127	1.39	8.188	0.57
		16.44	0.0346114	0.00831788	9.46656e-05				8.153	0.38	8.214	0.54
		16.5	0.0345013	0.00828796	9.38656e-05				8.186	0.43	8.242	0.59
		16.56	0.0343918	0.00825826	9.30746e-05				8.213	0.29	8.27	0.68
		16.62	0.034283	0.00822877	9.22947e-05				8.248	0.35	8.297	0.55
		16.68	0.0341749	0.00819948	9.15234e-05				8.275	0.34	8.325	0.55
		16.74	0.0340675	0.00817041	9.10149e-05				8.304	0.41	8.353	0.57
		16.8	0.0339608	0.00814154	9.05107e-05				8.33	0.34	8.378	0.6
		16.86	0.0338547	0.00811288	9.00106e-05				8.362	0.43	8.405	0.55
		16.92	0.0337493	0.00808441	8.95147e-05				8.387	0.35	8.434	0.6
		16.98	0.0336446	0.00805615	8.90229e-05				8.414	0.69	8.465	0.55
		17.04	0.0335404	0.00802808	8.85351e-05				8.439	0.29	8.492	0.59
		17.1	0.033437	0.00800021	8.80513e-05				8.467	1.75	8.517	0.62
		17.16	0.0333342	0.00797253	8.75714e-05				8.495	3.32	8.547	0.57
		17.22	0.033232	0.00794504	8.70955e-05				8.523	0.26	8.576	0.55
		17.28	0.0331304	0.00791774	8.66234e-05				8.55	0.76	8.601	0.61
		17.34	0.0330294	0.00789062	8.61552e-05				8.577	11.89	8.632	0.53
		17.4	0.0329291	0.00786369	8.56907e-05				8.607	7.34	8.658	0.55
		17.46	0.0328293	0.00783695	8.523e-05				8.636	0.34	8.691	0.6
		17.52	0.0327302	0.00781039	8.4773e-05				8.663	0.26	8.72	0.56
		17.58	0.0326317	0.007784	8.43197e-05				8.696	1.52	8.75	0.59
		17.64	0.0325337	0.00775779	8.387e-05				8.723	0.36	8.723	0.36
		17.7	0.0324364	0.00773176	8.34239e-05				8.75	0.59	8.75	0.59
		17.76	0.0323396	0.00770591	8.29813e-05				8.779	0.28	8.779	0.28
		17.82	0.0322434	0.00768022	8.25423e-05				8.81	0.36	8.81	0.36
		17.88	0.0321478	0.00765471	8.21067e-05				8.836	0.26	8.836	0.26
		17.94	0.0320527	0.00762936	8.16745e-05				8.863	0.25	8.863	0.25
		18	0.0319582	0.00760419	8.12458e-05				8.898	0.55	8.898	0.55
		18.06	0.0318643	0.00757917	8.08204e-05				8.923	2.7	8.923	2.7
		18.12	0.0317709	0.00755433	8.03984e-05				8.952	0.34	8.952	0.34
		18.18	0.031678	0.00752964	7.99797e-05				8.983	0.29	8.983	0.29
		18.24	0.0315857	0.00750512	7.95642e-05				9.01	0.36	9.01	0.36
		18.3	0.0314939	0.00748075	7.91519e-05				9.041	1.17	9.041	1.17
		18.36	0.0314027	0.00745654	7.87429e-05				9.069	0.54	9.069	0.54
		18.42	0.031312	0.00743249	7.8337e-05				9.094	0.27	9.094	0.27
		18.48	0.0312218	0.00740859	7.79342e-05				9.121	0.23	9.121	0.23
		18.54	0.0311321	0.00738485	7.75346e-05				9.148	1.53	9.148	1.53
		18.6	0.0310429	0.00736126	7.7138e-05				9.175	4.19	9.175	4.19
		18.66	0.0309543	0.00733782	7.67444e-05				9.203	0.32	9.203	0.32
		18.72	0.0308661	0.00731452	7.63538e-05				9.231	4.85	9.231	4.85
		18.78	0.0307785	0.00729138	7.59663e-05				9.258	0.37	9.258	0.37
		18.84	0.0306913	0.00726838	7.55816e-05				9.286	0.29	9.286	0.29
		18.9	0.0306047	0.00724552	7.51999e-05				9.345	0.3	9.345	0.3
		18.96	0.0305185	0.00722281	7.48211e-05				9.375	1.07	9.375	1.07
		19.02	0.0304328	0.00720024	7.44451e-05				9.408	0.29	9.408	0.29
		19.08	0.0303476	0.00717781	7.40719e-05				9.437	0.29	9.437	0.29
		19.14	0.0302629	0.00715552	7.37016e-05				9.463	0.28	9.463	0.28
		19.2	0.0301786	0.00713337	7.3334e-05				9.492	0.25	9.492	0.25
		19.26	0.0300948	0.00711136	7.29691e-05				9.519	0.25	9.519	0.25
		19.32	0.0300115	0.00708948	7.2607e-05				9.55	0.58	9.55	0.58
		19.38	0.0299287	0.00706773	7.22476e-05				9.577	0.27	9.577	0.27
		19.44	0.0298462	0.00704612	7.18908e-05				9.604	0.26	9.604	0.26
		19.5	0.0297643	0.00702464	7.15366e-05				9.631	0.41	9.631	0.41
		19.56	0.0296828	0.00700329	7.11851e-05				9.659	0.27	9.659	0.27
		19.62	0.0296017	0.00698207	7.08362e-05				9.685	0.8	9.685	0.8
		19.68	0.0295211	0.00696097	7.04898e-05				9.712	0.25	9.712	0.25
		19.74	0.0294409	0.00694001	7.01459e-05				9.739	0.31	9.739	0.31
		19.8	0.0293612	0.00691917	6.98046e-05				9.766	0.27	9.766	0.27
		19.86	0.0292818	0.00689846	6.94657e-05				9.794	0.28	9.794	0.28
		19.92	0.029203	0.00687786	6.91293e-05				9.826	0.43	9.826	0.43
		19.98	0.0291245	0.0068574	6.87954e-05				9.856	0.3	9.856	0.3
		20.04	0.0290464	0.00683705	6.84638e-05				9.883	0.25	9.883	0.25
		20.1	0.0289688	0.00681682	6.81347e-05				9.911	0.24	9.911	0.24
		20.16	0.0288916	0.00679671	6.78079e-05				9.939	0.25	9.939	0.25
		20.22	0.0288148	0.00677673	6.74834e-05				10.007	0.27	10.007	0.27
		20.28	0.0287384	0.00675685	6.71613e-05				10.033	4.7	10.033	4.7
		20.34	0.0286624	0.0067371	6.68415e-05				10.064	0.58	10.064	0.58
		20.4	0.0285868	0.00671746	6.6524e-05				10.089	0.28	10.089	0.28
		20.46	0.0285116	0.00669793	6.62087e-05				10.117	0.24	10.117	0.24
		20.52	0.0284368	0.00667852	6.58956e-05				10.147	0.4	10.147	0.4
		20.58	0.0283624	0.00665922	6.55848e-05				10.173	0.54	10.173	0.54
		20.64	0.0282884	0.00664003	6.52762e-05				10.199	0.35	10.199	0.35
		20.7	0.0282147	0.00662095	6.49697e-05				10.226	0.27	10.226	0.27
		20.76	0.0281415	0.00660198	6.46654e-05				10.253	0.8	10.253	0.8
		20.82	0.0280686	0.00658312	6.43632e-05				10.28	0.33	10.28	0.33
		20.88	0.0279961	0.00656436	6.40632e-05				10.307	0.65	10.307	0.65
		20.94	0.027924	0.00654572	6.37652e-05				10.339	0.31	10.339	0.31
		21	0.0278522	0.00652717	6.34693e-05				10.365	2.73	10.365	2.73
		21.06	0.0277809	0.00650874	6.31755e-05				10.392	1.53	10.392	1.53
		21.12	0.0277098	0.0064904	6.28837e-05				10.42	0.7	10.42	0.7
		21.18	0.0276392	0.00647217	6.25939e-05				10.45	0.4	10.45	0.4
		21.24	0.0275689	0.00645404	6.23061e-05				10.48	0.47	10.48	0.47
		21.3	0.0274989	0.00643602	6.20203e-05				10.507	0.39	10.507	0.39
		21.36	0.0274294	0.00641809	6.17364e-05				10.533	0.34	10.533	0.34
		21.42	0.0273601	0.00640026	6.14545e-05				10.574	0.26	10.574	0.26
		21.48	0.0272912	0.00638254	6.11746e-05				10.605	0.55	10.605	0.55
		21.54	0.0272227	0.00636491	6.08965e-05				10.638	0.29	10.638	0.29
		21.6	0.0271545	0.00634737	6.06203e-05				10.664	0.27	10.664	0.27
		21.66	0.0270866	0.00632994	6.0346e-05				10.699	0.25	10.699	0.25
		21.72	0.0270191	0.00631259	6.00736e-05				10.724	0.28	10.724	0.28
		21.78	0.0269519	0.00629535	5.9803e-05				10.756	0.28	10.756	0.28
		21.84	0.0268851	0.0062782	5.95342e-05				10.782	0.29	10.782	0.29
		21.9	0.0268186	0.00626114	5.92672e-05				10.808	0.3	10.808	0.3
		21.96	0.0267524	0.00624417	5.90021e-05
		22.02	0.0266865	0.00622729	5.87387e-05
		22.08	0.026621	0.00621051	5.8477e-05
		22.14	0.0265557	0.00619382	5.82171e-05
		22.2	0.0264908	0.00617721	5.79589e-05
		22.26	0.0264263	0.0061607	5.77025e-05
		22.32	0.026362	0.00614427	5.74477e-05
		22.38	0.026298	0.00612793	5.71947e-05
		22.44	0.0262344	0.00611168	5.69433e-05
		22.5	0.026171	0.00609551	5.66935e-05
		22.56	0.026108	0.00607943	5.64454e-05
		22.62	0.0260453	0.00606343	5.61989e-05
		22.68	0.0259828	0.00604751	5.5954e-05
		22.74	0.0259207	0.00603168	5.57108e-05
		22.8	0.0258589	0.00601594	5.54691e-05
		22.86	0.0257973	0.00600027	5.52289e-05
		22.92	0.0257361	0.00598469	5.49904e-05
		22.98	0.0256751	0.00596918	5.47533e-05
		23.04	0.0256144	0.00595376	5.45178e-05
		23.1	0.025554	0.00593842	5.42839e-05
		23.16	0.0254939	0.00592315	5.40514e-05
		23.22	0.0254341	0.00590796	5.38204e-05
		23.28	0.0253746	0.00589286	5.35909e-05
		23.34	0.0253153	0.00587782	5.33628e-05
		23.4	0.0252563	0.00586287	5.31362e-05
		23.46	0.0251976	0.00584799	5.29111e-05
		23.52	0.0251392	0.00583318	5.26874e-05
		23.58	0.025081	0.00581845	5.2465e-05
		23.64	0.0250231	0.0058038	5.22441e-05
		23.7	0.0249655	0.00578922	5.20246e-05
		23.76	0.0249081	0.00577471	5.18065e-05
		23.82	0.024851	0.00576027	5.15897e-05
		23.88	0.0247941	0.00574591	5.13743e-05
		23.94	0.0247376	0.00573162	5.11603e-05
		24	0.0246812	0.0057174	5.09475e-05
		24.06	0.0246252	0.00570324	5.07361e-05
		24.12	0.0245693	0.00568916	5.05261e-05
		24.18	0.0245138	0.00567515	5.03173e-05
		24.24	0.0244585	0.00566121	5.01098e-05
		24.3	0.0244034	0.00564733	4.99036e-05
		24.36	0.0243486	0.00563353	4.96986e-05
		24.42	0.024294	0.00561979	4.94949e-05
		24.48	0.0242397	0.00560611	4.92925e-05
		24.54	0.0241856	0.00559251	4.90913e-05
		24.6	0.0241317	0.00557897	4.88913e-05
		24.66	0.0240781	0.00556549	4.86926e-05
		24.72	0.0240248	0.00555208	4.84951e-05
		24.78	0.0239716	0.00553874	4.82987e-05
		24.84	0.0239187	0.00552545	4.81036e-05
		24.9	0.0238661	0.00551224	4.79096e-05
		24.96	0.0238136	0.00549908	4.77168e-05
		25.02	0.0237614	0.00548599	4.75252e-05
		25.08	0.0237095	0.00547296	4.73347e-05
		25.14	0.0236577	0.00545999	4.71454e-05
		25.2	0.0236062	0.00544708	4.69572e-05
		25.26	0.0235549	0.00543424	4.67701e-05
		25.32	0.0235038	0.00542145	4.65841e-05
		25.38	0.023453	0.00540873	4.63993e-05
		25.44	0.0234023	0.00539606	4.62155e-05
		25.5	0.0233519	0.00538345	4.60328e-05
		25.56	0.0233017	0.0053709	4.58512e-05
		25.62	0.0232517	0.00535841	4.56707e-05
		25.68	0.0232019	0.00534598	4.54913e-05
		25.74	0.0231524	0.00533361	4.53129e-05
		25.8	0.023103	0.00532129	4.51355e-05
		25.86	0.0230539	0.00530903	4.49592e-05
		25.92	0.023005	0.00529683	4.46968e-05
		25.98	0.0229563	0.00528468	4.44364e-05
		26.04	0.0229077	0.00527259	4.42642e-05
		26.1	0.0228594	0.00526055	4.4093e-05
		26.16	0.0228113	0.00524857	4.39227e-05
		26.22	0.0227634	0.00523664	4.37535e-05
		26.28	0.0227157	0.00522476	4.35852e-05
		26.34	0.0226682	0.00521294	4.34179e-05
		26.4	0.0226209	0.00520118	4.32515e-05
		26.46	0.0225738	0.00518946	4.30861e-05
		26.52	0.0225269	0.0051778	4.29217e-05
		26.58	0.0224801	0.00516619	4.27582e-05
		26.64	0.0224336	0.00515464	4.25956e-05
		26.7	0.0223873	0.00514313	4.24339e-05
		26.76	0.0223411	0.00513168	4.21933e-05
		26.82	0.0222952	0.00512027	4.19544e-05
		26.88	0.0222494	0.00510892	4.17964e-05
		26.94	0.0222038	0.00509762	4.14833e-05
		27	0.0221585	0.00508637	4.11732e-05
		27.06	0.0221133	0.00507516	4.09432e-05
		27.12	0.0220682	0.00506401	4.07149e-05
		27.18	0.0220234	0.00505291	4.05638e-05
		27.24	0.0219787	0.00504185	4.04136e-05
		27.3	0.0219343	0.00503084	4.02641e-05
		27.36	0.02189	0.00501988	4.01156e-05
		27.42	0.0218458	0.00500897	3.99678e-05
		27.48	0.0218019	0.0049981	3.98209e-05
		27.54	0.0217581	0.00498729	3.96747e-05
		27.6	0.0217145	0.00497652	3.95294e-05
		27.66	0.0216711	0.00496579	3.93849e-05
		27.72	0.0216279	0.00495511	3.92411e-05
		27.78	0.0215848	0.00494448	3.90982e-05
		27.84	0.0215419	0.00493389	3.8956e-05
		27.9	0.0214992	0.00492335	3.88146e-05
		27.96	0.0214566	0.00491285	3.8674e-05
		28.02	0.0214143	0.0049024	3.85341e-05
		28.08	0.021372	0.00489199	3.8395e-05
		28.14	0.02133	0.00488163	3.82566e-05
		28.2	0.0212881	0.00487131	3.8119e-05
		28.26	0.0212464	0.00486103	3.79822e-05
		28.32	0.0212048	0.0048508	3.7846e-05
		28.38	0.0211634	0.00484061	3.77106e-05
		28.44	0.0211221	0.00483046	3.75759e-05
		28.5	0.0210811	0.00482036	3.7442e-05
		28.56	0.0210401	0.00481029	3.73087e-05
		28.62	0.0209994	0.00480027	3.71762e-05
		28.68	0.0209588	0.00479029	3.70444e-05
		28.74	0.0209183	0.00478036	3.69132e-05
		28.8	0.020878	0.00477046	3.67828e-05
		28.86	0.0208379	0.0047606	3.6653e-05
		28.92	0.0207979	0.00475079	3.6524e-05
		28.98	0.0207581	0.00474101	3.63956e-05
		29.04	0.0207184	0.00473128	3.62679e-05
		29.1	0.0206789	0.00472158	3.61409e-05
		29.16	0.0206395	0.00471193	3.60145e-05
		29.22	0.0206003	0.00470231	3.58888e-05
		29.28	0.0205612	0.00469274	3.57637e-05
		29.34	0.0205223	0.0046832	3.56394e-05
		29.4	0.0204835	0.0046737	3.55156e-05
		29.46	0.0204449	0.00466424	3.53925e-05
		29.52	0.0204064	0.00465482	3.527e-05
		29.58	0.020368	0.00464543	3.51482e-05
		29.64	0.0203298	0.00463609	3.5027e-05
		29.7	0.0202918	0.00462678	3.49064e-05
		29.76	0.0202538	0.0046175	3.47865e-05
		29.82	0.0202161	0.00460827	3.46671e-05
		29.88	0.0201784	0.00459907	3.44894e-05
		29.94	0.0201409	0.00458991	3.43128e-05
		30	0.0201036	0.00458079	3.41959e-05
		30.06	0.0200664	0.0045717	3.40796e-05
		30.12	0.0200293	0.00456265	3.39639e-05
		30.18	0.0199923	0.00455363	3.38487e-05
		30.24	0.0199555	0.00454465	3.37342e-05
		30.3	0.0199189	0.0045357	3.36202e-05
		30.36	0.0198823	0.00452679	3.35068e-05
		30.42	0.0198459	0.00451792	3.3394e-05
		30.48	0.0198097	0.00450907	3.32817e-05
		30.54	0.0197735	0.00450027	3.31701e-05
		30.6	0.0197375	0.0044915	3.30589e-05
		30.66	0.0197016	0.00448276	3.29484e-05
		30.72	0.0196659	0.00447405	3.27836e-05
		30.78	0.0196303	0.00446538	3.262e-05
		30.84	0.0195948	0.00445675	3.25116e-05
		30.9	0.0195594	0.00444814	3.24038e-05
		30.96	0.0195242	0.00443957	3.22965e-05
		31.02	0.0194891	0.00443104	3.21897e-05
		31.08	0.0194541	0.00442253	3.20835e-05
		31.14	0.0194193	0.00441406	3.19252e-05
		31.2	0.0193845	0.00440562	3.17679e-05
		31.26	0.0193499	0.00439721	3.16638e-05
		31.32	0.0193154	0.00438884	3.15601e-05
		31.38	0.0192811	0.00438049	3.1457e-05
		31.44	0.0192469	0.00437218	3.13543e-05
		31.5	0.0192127	0.0043639	3.12522e-05
		31.56	0.0191787	0.00435565	3.11506e-05
		31.62	0.0191449	0.00434744	3.10494e-05
		31.68	0.0191111	0.00433925	3.09488e-05
		31.74	0.0190775	0.00433109	3.07988e-05
		31.8	0.019044	0.00432297	3.06498e-05
		31.86	0.0190106	0.00431487	3.05511e-05
		31.92	0.0189773	0.00430681	3.04528e-05
		31.98	0.0189441	0.00429877	3.03551e-05
		32.04	0.0189111	0.00429077	3.02578e-05
		32.1	0.0188781	0.00428279	3.01128e-05
		32.16	0.0188453	0.00427485	2.99687e-05
		32.22	0.0188126	0.00426693	2.98732e-05
		32.28	0.01878	0.00425904	2.97783e-05
		32.34	0.0187475	0.00425119	2.96837e-05
		32.4	0.0187151	0.00424336	2.94032e-05
		32.46	0.0186829	0.00423556	2.91259e-05
		32.52	0.0186507	0.00422779	2.88983e-05
		32.58	0.0186187	0.00422004	2.68704e-05
		32.64	0.0185868	0.00421233
		32.7	0.018555	0.00420464
		32.76	0.0185232	0.00419698
		32.82	0.0184916	0.00418935
		32.88	0.0184602	0.00418175
		32.94	0.0184288	0.00417418
		33	0.0183975	0.00416663
		33.06	0.0183663	0.00415911
		33.12	0.0183352	0.00415161
		33.18	0.0183043	0.00414415
		33.24	0.0182734	0.00413671
		33.3	0.0182427	0.00412929
		33.36	0.018212	0.00412191
		33.42	0.0181815	0.00411455
		33.48	0.018151	0.00410721
		33.54	0.0181207	0.0040999
		33.6	0.0180904	0.00409262
		33.66	0.0180603	0.00408537
		33.72	0.0180303	0.00407814
		33.78	0.0180003	0.00407093
		33.84	0.0179705	0.00406375
		33.9	0.0179407	0.0040566
		33.96	0.0179111	0.00404947
		34.02	0.0178815	0.00404236
		34.08	0.0178521	0.00403529
		34.14	0.0178227	0.00402823
		34.2	0.0177935	0.0040212
		34.26	0.0177643	0.0040142
		34.32	0.0177352	0.00400721
		34.38	0.0177063	0.00400026
		34.44	0.0176774	0.00399333
		34.5	0.0176486	0.00398642
		34.56	0.0176199	0.00397953
		34.62	0.0175913	0.00397267
		34.68	0.0175628	0.00396583
		34.74	0.0175344	0.00395902
		34.8	0.0175061	0.00395223
		34.86	0.0174779	0.00394546
		34.92	0.0174497	0.00393872
		34.98	0.0174217	0.003932
		35.04	0.0173937	0.0039253
		35.1	0.0173659	0.00391862
		35.16	0.0173381	0.00391197
		35.22	0.0173104	0.00390534
		35.28	0.0172828	0.00389873
		35.34	0.0172553	0.00389215
		35.4	0.0172278	0.00388558
		35.46	0.0172005	0.00387904
		35.52	0.0171733	0.00387252
		35.58	0.0171461	0.00386603
		35.64	0.017119	0.00385955
		35.7	0.017092	0.0038531
		35.76	0.0170651	0.00384666
		35.82	0.0170383	0.00384025
		35.88	0.0170115	0.00383386
		35.94	0.0169849	0.0038275
		36	0.0169583	0.00382115
		36.06	0.0169318	0.00381482
		36.12	0.0169054	0.00380852
		36.18	0.0168791	0.00380223
		36.24	0.0168528	0.00379597
		36.3	0.0168267	0.00378973
		36.36	0.0168006	0.0037835
		36.42	0.0167746	0.0037773
		36.48	0.0167487	0.00377112
		36.54	0.0167228	0.00376496
		36.6	0.0166971	0.00375882
		36.66	0.0166714	0.00375269
		36.72	0.0166458	0.00374659
		36.78	0.0166203	0.00374051
		36.84	0.0165948	0.00373445
		36.9	0.0165695	0.00372841
		36.96	0.0165442	0.00372238
		37.02	0.016519	0.00371638
		37.08	0.0164938	0.00371039
		37.14	0.0164688	0.00370443
		37.2	0.0164438	0.00369848
		37.26	0.0164189	0.00369256
		37.32	0.016394	0.00368665
		37.38	0.0163693	0.00368076
		37.44	0.0163446	0.00367489
		37.5	0.01632	0.00366904
		37.56	0.0162955	0.00366321
		37.62	0.016271	0.00365739
		37.68	0.0162466	0.00365159
		37.74	0.0162223	0.00364582
		37.8	0.016198	0.00364006
		37.86	0.0161739	0.00363432
		37.92	0.0161498	0.00362859
		37.98	0.0161257	0.00362289
		38.04	0.0161018	0.0036172
		38.1	0.0160779	0.00361153
		38.16	0.0160541	0.00360588
		38.22	0.0160304	0.00360025
		38.28	0.0160067	0.00359463
		38.34	0.0159831	0.00358903
		38.4	0.0159595	0.00358345
		38.46	0.0159361	0.00357789
		38.52	0.0159127	0.00357234
		38.58	0.0158894	0.00356681
		38.64	0.0158661	0.0035613
		38.7	0.0158429	0.0035558
		38.76	0.0158198	0.00355032
		38.82	0.0157967	0.00354486
		38.88	0.0157737	0.00353941
		38.94	0.0157508	0.00353399
		39	0.015728	0.00352857
		39.06	0.0157052	0.00352318
		39.12	0.0156825	0.0035178
		39.18	0.0156598	0.00351244
		39.24	0.0156372	0.00350709
		39.3	0.0156147	0.00350176
		39.36	0.0155922	0.00349645
		39.42	0.0155698	0.00349115
		39.48	0.0155475	0.00348587
		39.54	0.0155252	0.0034806
		39.6	0.015503	0.00347535
		39.66	0.0154809	0.00347012
		39.72	0.0154588	0.0034649
		39.78	0.0154368	0.0034597
		39.84	0.0154148	0.00345451
		39.9	0.0153929	0.00344934
		39.96	0.0153711	0.00344419
		40.02	0.0153493	0.00343905
		40.08	0.0153276	0.00343392
		40.14	0.015306	0.00342881
		40.2	0.0152844	0.00342372
		40.26	0.0152629	0.00341864
		40.32	0.0152414	0.00341357
		40.38	0.01522	0.00340852
		40.44	0.0151987	0.00340349
		40.5	0.0151774	0.00339847
		40.56	0.0151562	0.00339346
		40.62	0.015135	0.00338847
		40.68	0.0151139	0.0033835
		40.74	0.0150929	0.00337854
		40.8	0.0150719	0.00337359
		40.86	0.015051	0.00336866
		40.92	0.0150301	0.00336374
		40.98	0.0150093	0.00335884
		41.04	0.0149885	0.00335395
		41.1	0.0149678	0.00334907
		41.16	0.0149472	0.00334421
		41.22	0.0149266	0.00333937
		41.28	0.0149061	0.00333453
		41.34	0.0148856	0.00332972
		41.4	0.0148652	0.00332491
		41.46	0.0148448	0.00332012
		41.52	0.0148245	0.00331534
		41.58	0.0148043	0.00331058
		41.64	0.0147841	0.00330583
		41.7	0.0147639	0.00330109
		41.76	0.0147439	0.00329637
		41.82	0.0147238	0.00329166
		41.88	0.0147039	0.00328697
		41.94	0.0146839	0.00328229
		42	0.0146641	0.00327762
		42.06	0.0146443	0.00327296
		42.12	0.0146245	0.00326832
		42.18	0.0146048	0.00326369
		42.24	0.0145851	0.00325907
		42.3	0.0145655	0.00325447
		42.36	0.014546	0.00324988
		42.42	0.0145265	0.0032453
		42.48	0.0145071	0.00324074
		42.54	0.0144877	0.00323619
		42.6	0.0144683	0.00323165
		42.66	0.014449	0.00322712
		42.72	0.0144298	0.00322261
		42.78	0.0144106	0.00321811
		42.84	0.0143915	0.00321362
		42.9	0.0143724	0.00320915
		42.96	0.0143534	0.00320468
		43.02	0.0143344	0.00320023
		43.08	0.0143155	0.00319579
		43.14	0.0142966	0.00319137
		43.2	0.0142778	0.00318695
		43.26	0.014259	0.00318255
		43.32	0.0142402	0.00317816
		43.38	0.0142216	0.00317378
		43.44	0.0142029	0.00316942
		43.5	0.0141843	0.00316506
		43.56	0.0141658	0.00316072
		43.62	0.0141473	0.00315639
		43.68	0.0141289	0.00315208
		43.74	0.0141105	0.00314777
		43.8	0.0140921	0.00314348
		43.86	0.0140738	0.00313919
		43.92	0.0140556	0.00313492
		43.98	0.0140374	0.00313066
		44.04	0.0140192	0.00312642
		44.1	0.0140011	0.00312218
		44.16	0.0139831	0.00311795
		44.22	0.013965	0.00311374
		44.28	0.0139471	0.00310954
		44.34	0.0139291	0.00310535
		44.4	0.0139113	0.00310117
		44.46	0.0138934	0.003097
		44.52	0.0138757	0.00309284
		44.58	0.0138579	0.0030887
		44.64	0.0138402	0.00308456
		44.7	0.0138226	0.00308044
		44.76	0.013805	0.00307633
		44.82	0.0137874	0.00307223
		44.88	0.0137699	0.00306814
		44.94	0.0137524	0.00306406
		45	0.013735	0.00305999
		45.06	0.0137176	0.00305593
		45.12	0.0137003	0.00305188
		45.18	0.013683	0.00304784
		45.24	0.0136657	0.00304382
		45.3	0.0136485	0.0030398
		45.36	0.0136314	0.0030358
		45.42	0.0136142	0.0030318
		45.48	0.0135972	0.00302782
		45.54	0.0135801	0.00302385
		45.6	0.0135631	0.00301988
		45.66	0.0135462	0.00301593
		45.72	0.0135293	0.00301199
		45.78	0.0135124	0.00300806
		45.84	0.0134956	0.00300413
		45.9	0.0134788	0.00300022
		45.96	0.0134621	0.00299632
		46.02	0.0134454	0.00299243
		46.08	0.0134287	0.00298855
		46.14	0.0134121	0.00298468
		46.2	0.0133955	0.00298082
		46.26	0.013379	0.00297697
		46.32	0.0133625	0.00297312
		46.38	0.013346	0.00296929
		46.44	0.0133296	0.00296547
		46.5	0.0133132	0.00296166
		46.56	0.0132969	0.00295786
		46.62	0.0132806	0.00295407
		46.68	0.0132644
		46.74
		46.8

## Sheet: Seeding
		SEEDING EXPERIMENTS
		Binary solution control					Addition of Saturated STF					25% Water STF ( =1.3)					Seeded product					25% Water STF ( =2.1)					Seeded product					40% Water STF ( =1.3)					Seeded product
		Wavenumber / cm¯¹	T / %T	Abs / a.u.	Relative Abs		Wavenumber / cm¯¹	T / %T	Abs / a.u.	Relative Abs		Wavenumber / cm¯¹	T / %T	Abs / a.u.	Relative Abs		Wavenumber / cm¯¹	T / %T	Abs / a.u.	Relative Abs		Wavenumber / cm¯¹	T / %T	Abs / a.u.	Relative Abs		Wavenumber / cm¯¹	T / %T	Abs / a.u.	Relative Abs		Wavenumber / cm¯¹	T / %T	Abs / a.u.	Relative Abs		Wavenumber / cm¯¹	T / %T	Abs / a.u.	Relative Abs
		950	90.27	0.0444566	0.023295		950	89.42	0.0485653	0.0206944		950	88.57	0.0527134	0		950	89.8	0.0467237	0		950	92.2	0.0352691	0.0241516		950	95.54	0.0198148	0.0191988		950	89.03	0.0504636	0.0117381		950	87.73	0.0568519	0.0097326
		949	90.32	0.0442161	0.021851		949	89.48	0.048274	0.019192		949	88.47	0.053204	0.00222936		949	89.71	0.0471591	0.00236709		949	92.23	0.0351278	0.0232189		949	95.53	0.0198602	0.0195998		949	89.09	0.050171	0.0103537		949	87.8	0.0565055	0.00849052
		948	90.39	0.0438796	0.0198307		948	89.53	0.0480314	0.0179408		948	88.3	0.0540393	0.00602507		948	89.58	0.0477889	0.00579041		948	92.26	0.0349865	0.0222865		948	95.52	0.0199057	0.0200008		948	89.15	0.0498787	0.00897016		948	87.86	0.0562088	0.00742667
		947	90.48	0.0434474	0.0172355		947	89.56	0.0478859	0.0171903		947	88.05	0.0552706	0.0116203		947	89.39	0.0487111	0.0108027		947	92.32	0.0347042	0.0204227		947	95.53	0.0198602	0.0195998		947	89.2	0.0496351	0.00781795		947	87.9	0.0560111	0.00671784
		946	90.58	0.0429677	0.014355		946	89.61	0.0476435	0.0159402		946	87.73	0.0568519	0.0188054		946	89.13	0.0499761	0.0176789		946	92.41	0.034281	0.0176292		946	95.57	0.0196784	0.017996		946	89.26	0.0493431	0.00643615		946	87.92	0.0559123	0.00636355
		945	90.71	0.0423448	0.0106151		945	89.72	0.0471107	0.0131924		945	87.33	0.0588365	0.0278237		945	88.79	0.0516359	0.0267011		945	92.52	0.0337644	0.0142186		945	95.67	0.0192242	0.0139896		945	89.3	0.0491485	0.00551547		945	87.95	0.0557642	0.00583226
		944	90.83	0.0417707	0.00716764		944	89.86	0.0464336	0.00970007		944	86.86	0.0611802	0.0384732		944	88.39	0.0535969	0.0373599		944	92.63	0.0332483	0.0108121		944	95.79	0.0186798	0.00918741		944	89.33	0.0490027	0.00482522		944	87.97	0.0556654	0.00547817
		943	90.94	0.0412451	0.00401145		943	90.02	0.045661	0.00571547		943	86.3	0.0639892	0.0512374		943	87.94	0.0558135	0.0494088		943	92.72	0.0328266	0.00802795		943	95.89	0.0182267	0.00519017		943	89.36	0.0488568	0.00413521		943	88	0.0555173	0.00494718
		942	91.02	0.0408632	0.00171844		942	90.14	0.0450824	0.00273167		942	85.64	0.0673233	0.0663877		942	87.4	0.0584886	0.0639491		942	92.81	0.0324052	0.0052465		942	95.97	0.0178645	0.00199539		942	89.42	0.0485653	0.00275588		942	88.04	0.05532	0.00423948
		941	91.07	0.0406247	0.000286328		941	90.22	0.0446972	0.000744669		941	84.82	0.0715017	0.0853742		941	86.71	0.0619308	0.0826597		941	92.9	0.0319843	0.00246774		941	96.02	0.0176383	0		941	89.49	0.0482255	0.00114784		941	88.1	0.0550241	0.00317852
		940	91.08	0.040577	0		940	90.25	0.0445528	0		940	83.77	0.0769115	0.109956		940	85.82	0.0664115	0.107015		940	92.96	0.0317039	0.000616737		940	96.02	0.0176383	0		940	89.53	0.0480314	0.000229516		940	88.16	0.0547284	0.0021183
		939	91.07	0.0406247	0.000286328		939	90.24	0.0446009	0.000248196		939	82.43	0.0839147	0.141779		939	84.66	0.0723217	0.13914		939	92.98	0.0316105	0		939	95.99	0.017774	0.00119711		939	89.54	0.0479829	0		939	88.19	0.0545807	0.00158845
		938	91.04	0.0407678	0.0011455		938	90.19	0.0448416	0.00148959		938	80.73	0.092965	0.182903		938	83.21	0.0798245	0.179922		938	92.96	0.0317039	0.000616737		938	95.92	0.0180908	0.00399182		938	89.51	0.0481284	0.000688624		938	88.22	0.0544329	0.00105879
		937	90.99	0.0410063	0.00257808		937	90.14	0.0450824	0.00273167		937	78.63	0.104412	0.234917		937	81.43	0.0892156	0.230968		937	92.93	0.0318441	0.00154209		937	95.84	0.0184532	0.00718827		937	89.47	0.0483226	0.00160715		937	88.25	0.0542853	0.000529304
		936	90.93	0.0412928	0.00429822		936	90.1	0.0452752	0.00372582		936	76.1	0.118615	0.299458		936	79.32	0.100617	0.292943		936	92.89	0.032031	0.00277636		936	95.77	0.0187705	0.00998735		936	89.45	0.0484197	0.00206657		936	88.28	0.0541377	0
		935	90.85	0.0416751	0.0065935		935	90.06	0.0454681	0.00472043		935	73.16	0.135726	0.37721		935	76.88	0.114187	0.366701		935	92.82	0.0323584	0.00493761		935	95.7	0.0190881	0.0127885		935	89.42	0.0485653	0.00275588		935	88.28	0.0541377	0
		934	90.74	0.0422012	0.00975282		934	90	0.0457575	0.00621316		934	69.9	0.155523	0.467165		934	74.19	0.129655	0.450778		934	92.72	0.0328266	0.00802795		934	95.63	0.0194058	0.0155917		934	89.37	0.0488082	0.00390526		934	88.23	0.0543837	0.000882273
		933	90.63	0.042728	0.012916		933	89.92	0.0461437	0.00820501		933	66.49	0.177244	0.565865		933	71.41	0.146241	0.540935		933	92.59	0.0334359	0.0120504		933	95.54	0.0198148	0.0191988		933	89.28	0.0492458	0.00597576		933	88.1	0.0550241	0.00317852
		932	90.5	0.0433514	0.0166592		932	89.8	0.0467237	0.0111961		932	63.13	0.199764	0.668198		932	68.7	0.163043	0.632265		932	92.46	0.0340461	0.0160784		932	95.45	0.0202241	0.0228093		932	89.15	0.0498787	0.00897016		932	87.93	0.0558629	0.00618643
		931	90.37	0.0439757	0.0204078		931	89.69	0.047256	0.0139415		931	60.05	0.221487	0.766906		931	66.21	0.179076	0.719414		931	92.33	0.0346572	0.0201122		931	95.32	0.020816	0.0280305		931	88.97	0.0507564	0.0131235		931	87.74	0.0568024	0.0095551
		930	90.22	0.0446972	0.0247398		930	89.57	0.0478374	0.0169403		930	57.48	0.240483	0.853225		930	64.11	0.193074	0.795501		930	92.21	0.035222	0.0238407		930	95.16	0.0215456	0.0344663		930	88.77	0.0517338	0.0177481		930	87.55	0.0577438	0.0129311
		929	90.06	0.0454681	0.0293686		929	89.45	0.0484197	0.0199431		929	55.57	0.25516	0.919914		929	62.55	0.203773	0.853653		929	92.07	0.0358819	0.0281967		929	94.98	0.0223678	0.0417196		929	88.56	0.0527624	0.0226153		929	87.38	0.058588	0.0159579
		928	89.89	0.0462886	0.0342957		928	89.3	0.0491485	0.0237022		928	54.39	0.264481	0.96227		928	61.59	0.21049	0.890165		928	91.86	0.0368736	0.0347432		928	94.78	0.0232833	0.049795		928	88.36	0.0537443	0.0272614		928	87.19	0.0595333	0.0193478
		927	89.7	0.0472076	0.0398134		927	89.12	0.0500248	0.0282216		927	53.92	0.26825	0.979397		927	61.21	0.213178	0.904774		927	91.55	0.0383417	0.0444345		927	94.54	0.0243844	0.0595079		927	88.13	0.0548762	0.0326174		927	86.94	0.0607804	0.0238195
		926	89.48	0.048274	0.0462171		926	88.87	0.0512448	0.0345136		926	54.03	0.267365	0.975375		926	61.33	0.212327	0.900151		926	91.09	0.0405293	0.0588758		926	94.22	0.0258569	0.0724969		926	87.85	0.0562582	0.0391567		926	86.59	0.0625323	0.0301014
		925	89.25	0.0493918	0.0529286		925	88.53	0.0529095	0.0430993		925	54.6	0.262807	0.954665		925	61.79	0.209082	0.882511		925	90.44	0.0436394	0.0794068		925	93.74	0.0280751	0.0920634		925	87.48	0.0580912	0.0478299		925	86.11	0.0649464	0.0387581
		924	88.97	0.0507564	0.0611226		924	88.08	0.0551227	0.0545135		924	55.47	0.255942	0.923469		924	62.5	0.20412	0.855541		924	89.55	0.0479344	0.107759		924	93.08	0.0311436	0.119132		924	87.01	0.0604308	0.0589004		924	85.5	0.0680339	0.0498292
		923	88.6	0.0525663	0.07199		923	87.51	0.0579423	0.0690555		923	56.54	0.247644	0.885764		923	63.39	0.197979	0.822162		923	88.31	0.0539901	0.147734		923	92.16	0.0354575	0.157185		923	86.42	0.0633857	0.0728822		923	84.74	0.0719115	0.0637338
		922	88.1	0.0550241	0.0867479		922	86.76	0.0616805	0.0883347		922	57.76	0.238373	0.843635		922	64.4	0.191114	0.784847		922	86.63	0.0623317	0.2028		922	90.96	0.0411495	0.207395		922	85.67	0.0671712	0.0907942		922	83.8	0.076756	0.0811051
		921	87.45	0.0582402	0.106059		921	85.82	0.0664115	0.112735		921	59.1	0.228413	0.798376		921	65.5	0.183759	0.744865		921	84.39	0.073709	0.277904		921	89.4	0.0486625	0.273667		921	84.7	0.0721166	0.114194		921	82.63	0.0828622	0.103001
		920	86.58	0.0625824	0.132132		920	84.63	0.0724757	0.14401		920	60.55	0.217886	0.750542		920	66.65	0.1762	0.703779		920	81.57	0.0884695	0.375343		920	87.43	0.0583395	0.359029		920	83.49	0.0783655	0.143763		920	81.18	0.090551	0.130571
		919	85.48	0.0681355	0.165476		919	83.17	0.0800333	0.182988		919	62.06	0.207188	0.701933		919	67.8	0.16877	0.663395		919	78.27	0.106405	0.493738		919	85.09	0.0701215	0.462958		919	81.98	0.0862921	0.181269		919	79.41	0.100125	0.164901
		918	84.11	0.0751524	0.207609		918	81.41	0.0893222	0.230895		918	63.59	0.196611	0.653871		918	68.93	0.161592	0.624375		918	74.73	0.126505	0.626426		918	82.53	0.0833882	0.579985		918	80.18	0.0959339	0.226892		918	77.3	0.111821	0.20684
		917	82.5	0.0835461	0.258009		917	79.33	0.100563	0.288866		917	65.08	0.186552	0.608164		917	70	0.154902	0.588012		917	71.32	0.146789	0.760324		917	80.03	0.0967472	0.697826		917	78.11	0.107293	0.280642		917	74.85	0.125808	0.256997
		916	80.65	0.0933956	0.317151		916	76.99	0.113566	0.355929		916	66.49	0.177244	0.565865		916	71.02	0.148619	0.553862		916	68.46	0.164563	0.877658		916	77.88	0.108574	0.802152		916	75.82	0.120216	0.341789		916	72.08	0.142185	0.315722
		915	78.6	0.104577	0.384292		915	74.45	0.128135	0.43107		915	67.77	0.168963	0.528235		915	71.96	0.142909	0.522823		915	66.5	0.177178	0.960935		915	76.33	0.117305	0.879166		915	73.36	0.134541	0.409569		915	69.06	0.160773	0.382376
		914	76.46	0.116566	0.456276		914	71.85	0.143573	0.51069		914	68.94	0.161529	0.494456		914	72.81	0.137809	0.495102		914	65.6	0.183096	1		914	75.52	0.121938	0.920036		914	70.81	0.149905	0.482271		914	65.93	0.180917	0.454607
		913	74.38	0.128544	0.528198		913	69.34	0.159016	0.590336		913	70	0.154902	0.464344		913	73.56	0.133358	0.47091		913	65.72	0.182302	0.99476		913	75.45	0.122341	0.923589		913	68.3	0.165579	0.556436		913	62.9	0.201349	0.527874
		912	72.53	0.139482	0.593879		912	67.09	0.173342	0.664222		912	70.98	0.148864	0.436908		912	74.24	0.129362	0.449188		912	66.65	0.1762	0.954475		912	75.99	0.119244	0.896268		912	66.05	0.180127	0.625273		912	60.19	0.220476	0.596457
		911	71.05	0.148436	0.647641		911	65.25	0.185419	0.726509		911	71.88	0.143392	0.412043		911	74.85	0.125808	0.429871		911	68.12	0.166725	0.891932		911	76.96	0.113735	0.847676		911	64.22	0.19233	0.683012		911	58.03	0.236347	0.653371
		910	70.03	0.154716	0.685349		910	63.93	0.194295	0.772286		910	72.73	0.138286	0.388843		910	75.4	0.122629	0.412588		910	69.91	0.155461	0.81757		910	78.15	0.107071	0.788893		910	62.93	0.201142	0.724711		910	56.55	0.247567	0.693603
		909	69.5	0.158015	0.70516		909	63.15	0.199627	0.799782		909	73.53	0.133535	0.367255		909	75.9	0.119758	0.396985		909	71.82	0.143755	0.740295		909	79.42	0.10007	0.727138		909	62.21	0.20614	0.748358		909	55.77	0.253599	0.715233
		908	69.43	0.158453	0.707788		908	62.92	0.201211	0.807954		908	74.31	0.128953	0.346431		908	76.4	0.116907	0.381485		908	73.72	0.132415	0.665437		908	80.66	0.0933418	0.667787		908	62.06	0.207188	0.753318		908	55.67	0.254379	0.718028
		907	69.75	0.156456	0.695796		907	63.18	0.19942	0.798718		907	75.06	0.124591	0.326613		907	76.92	0.113961	0.365473		907	75.54	0.121823	0.595519		907	81.84	0.0870344	0.612148		907	62.4	0.204815	0.742091		907	56.15	0.25065	0.704658
		906	70.34	0.152798	0.673831		906	63.85	0.194839	0.77509		906	75.78	0.120445	0.307774		906	77.46	0.110923	0.348958		906	77.21	0.112326	0.532829		906	82.95	0.0811836	0.560538		906	63.12	0.199833	0.718515		906	57.08	0.243516	0.679076
		905	71.08	0.148253	0.64654		905	64.81	0.188358	0.741664		905	76.42	0.116793	0.291177		905	77.97	0.108072	0.333467		905	78.68	0.104136	0.478759		905	83.95	0.0759793	0.514631		905	64.11	0.193074	0.686535		905	58.32	0.234182	0.645607
		904	71.92	0.14315	0.615903		904	65.93	0.180917	0.703288		904	76.95	0.113791	0.277538		904	78.4	0.105684	0.320484		904	79.91	0.0973989	0.434288		904	84.82	0.0715017	0.475134		904	65.23	0.185553	0.650944		904	59.73	0.223807	0.608405
		903	72.78	0.137988	0.584906		903	67.12	0.173148	0.66322		903	77.31	0.111764	0.268327		903	78.7	0.104025	0.311468		903	80.87	0.0922126	0.400052		903	85.53	0.0678815	0.4432		903	66.38	0.177963	0.615031		903	61.18	0.213391	0.571051
		902	73.57	0.133299	0.556752		902	68.24	0.165961	0.626154		902	77.44	0.111035	0.265012		902	78.8	0.103474	0.30847		902	81.54	0.0886293	0.376397		902	86.04	0.0652996	0.420424		902	67.46	0.170954	0.581866		902	62.51	0.204051	0.53756
		901	74.2	0.129596	0.534517		901	69.17	0.160082	0.595834		901	77.26	0.112045	0.269604		901	78.61	0.104522	0.314169		901	81.86	0.0869283	0.365168		901	86.27	0.0641402	0.410197		901	68.34	0.165325	0.555233		901	63.5	0.197226	0.513089
		900	74.53	0.127669	0.522945		900	69.74	0.156518	0.577452		900	76.66	0.115431	0.284989		900	78.05	0.107627	0.331046		900	81.7	0.0877779	0.370777		900	86.09	0.0650473	0.418199		900	68.84	0.162159	0.540252		900	63.94	0.194227	0.502336
		899	74.45	0.128135	0.525745		899	69.78	0.156269	0.576168		899	75.5	0.122053	0.315079		899	77	0.113509	0.363019		899	80.91	0.0919978	0.398634		899	85.36	0.0687456	0.450822		899	68.76	0.162664	0.542642		899	63.63	0.196338	0.509904
		898	73.81	0.131885	0.548259		898	69.13	0.160333	0.59713		898	73.71	0.132474	0.36243		898	75.39	0.122686	0.412901		898	79.37	0.100344	0.453727		898	83.97	0.0758758	0.513718		898	67.91	0.168066	0.568203		898	62.4	0.204815	0.540303
		897	72.52	0.139542	0.594238		897	67.72	0.169283	0.643287		897	71.31	0.14685	0.427754		897	73.26	0.135133	0.480557		897	77.14	0.11272	0.535429		897	81.94	0.086504	0.60747		897	66.19	0.179208	0.620921		897	60.17	0.22062	0.596975
		896	70.6	0.151195	0.66421		896	65.65	0.182765	0.71282		896	68.48	0.164436	0.507668		896	70.75	0.150274	0.562854		896	74.47	0.128019	0.636418		896	79.52	0.0995236	0.722317		896	63.72	0.195724	0.699074		896	57.07	0.243592	0.679349
		895	68.25	0.165897	0.752488		895	63.19	0.199352	0.798363		895	65.47	0.183958	0.596373		895	68.1	0.166853	0.652972		895	71.79	0.143936	0.741493		895	77.08	0.113058	0.841707		895	60.86	0.215668	0.793443		895	53.54	0.271322	0.778782
		894	65.82	0.181642	0.847028		894	60.78	0.216239	0.88546		894	62.61	0.203356	0.68452		894	65.61	0.18303	0.740904		894	69.58	0.157516	0.831135		894	75.14	0.124129	0.939361		894	58.15	0.23545	0.887047		894	50.2	0.299296	0.879093
		893	63.77	0.195384	0.929539		893	58.86	0.23018	0.957357		893	60.1	0.221126	0.765264		893	63.5	0.197226	0.81807		893	68.23	0.166025	0.887306		893	74.05	0.130475	0.995341		893	56.1	0.251037	0.9608		893	47.7	0.321482	0.958646
		892	62.47	0.204328	0.983249		892	57.8	0.238072	0.998062		892	57.99	0.236647	0.835792		892	61.83	0.208801	0.880984		892	67.86	0.168386	0.902895		892	73.96	0.131003	1		892	55.04	0.259322	1		892	46.45	0.333014	1
		891	62.07	0.207118	1		891	57.75	0.238448	1		891	56.22	0.250109	0.896965		891	60.54	0.217958	0.930756		891	68.35	0.165261	0.882268		891	74.73	0.126505	0.960322		891	55.05	0.259243	0.999627		891	46.56	0.331987	0.996316
		890	62.47	0.204328	0.983249		890	58.58	0.232251	0.968037		890	54.77	0.261457	0.948531		890	59.56	0.225045	0.969282		890	69.42	0.158515	0.837735		890	76.05	0.118901	0.893244		890	55.98	0.251967	0.965201		890	47.85	0.320118	0.953757
		889	63.44	0.197637	0.943069		889	60	0.221849	0.914391		889	53.75	0.269622	0.985629		889	58.93	0.229664	0.994385		889	70.79	0.150028	0.781708		889	77.63	0.10997	0.814469		889	57.58	0.239728	0.90729		889	49.94	0.301551	0.88718
		888	64.69	0.189163	0.892186		888	61.7	0.209715	0.851811		888	53.36	0.272784	1		888	58.79	0.230697	1		888	72.27	0.141042	0.722388		888	79.23	0.10111	0.736314		888	59.57	0.224972	0.837469		888	52.42	0.280503	0.811704
		887	66.03	0.180259	0.838721		887	63.45	0.197568	0.789166		887	53.74	0.269702	0.985996		887	59.26	0.227238	0.981203		887	73.77	0.13212	0.663493		887	80.75	0.0928575	0.663514		887	61.68	0.209856	0.76594		887	55	0.259637	0.736884
		886	67.36	0.171598	0.786718		886	65.14	0.186152	0.730289		886	54.88	0.260586	0.944571		886	60.33	0.219467	0.938959		886	75.21	0.123724	0.60807		886	82.12	0.0855511	0.599064		886	63.74	0.195588	0.698429		886	57.49	0.240408	0.66793
		885	68.62	0.163549	0.738389		885	66.71	0.175809	0.676944		885	56.58	0.247337	0.884368		885	61.84	0.208731	0.880602		885	76.55	0.116055	0.557441		885	83.34	0.0791465	0.542569		885	65.66	0.182699	0.637442		885	59.8	0.223299	0.606581
		884	69.82	0.15602	0.693181		884	68.14	0.166598	0.629438		884	58.59	0.232177	0.815479		884	63.56	0.196816	0.81584		884	77.77	0.109188	0.512111		884	84.4	0.0736576	0.49415		884	67.4	0.17134	0.583694		884	61.88	0.20845	0.553334
		883	70.93	0.14917	0.652049		883	69.45	0.158328	0.586786		883	60.68	0.216954	0.74631		883	65.31	0.18502	0.751723		883	78.86	0.103143	0.472208		883	85.31	0.0690001	0.453066		883	68.96	0.161403	0.536673		883	63.72	0.195724	0.507703
		882	71.96	0.142909	0.614453		882	70.63	0.151011	0.549049		882	62.7	0.202732	0.681686		882	67	0.173925	0.691415		882	79.85	0.0977251	0.436441		882	86.09	0.0650473	0.418199		882	70.36	0.152674	0.495372		882	65.33	0.184887	0.468844
		881	72.91	0.137213	0.580252		881	71.71	0.14442	0.515059		881	64.59	0.189835	0.623078		881	68.62	0.163549	0.635015		881	80.76	0.0928037	0.403954		881	86.76	0.0616805	0.388499		881	71.61	0.145026	0.459184		881	66.76	0.175484	0.435124
		880	73.79	0.132002	0.548966		880	72.69	0.138525	0.484656		880	66.33	0.17829	0.570619		880	70.19	0.153725	0.581613		880	81.58	0.0884163	0.374991		880	87.36	0.0586874	0.362097		880	72.75	0.138167	0.426728		880	68.07	0.167044	0.404862
		879	74.61	0.127203	0.520147		879	73.57	0.133299	0.457703		879	67.93	0.167938	0.523582		879	71.69	0.144541	0.531697		879	82.28	0.0847057	0.350497		879	87.88	0.05611	0.339362		879	73.8	0.131944	0.39728		879	69.29	0.159329	0.377198
		878	75.35	0.122917	0.494411		878	74.38	0.128544	0.433177		878	69.39	0.158703	0.481617		878	73.07	0.136261	0.486687		878	82.9	0.0814455	0.328975		878	88.33	0.0538918	0.319795		878	74.76	0.126331	0.370722		878	70.43	0.152242	0.351785
		877	76.05	0.118901	0.470297		877	75.14	0.124129	0.410407		877	70.72	0.150458	0.44415		877	74.32	0.128894	0.446645		877	83.45	0.0785737	0.310017		877	88.73	0.0519295	0.302486		877	75.64	0.121248	0.346674		877	71.5	0.145694	0.328304
		876	76.71	0.115148	0.447763		876	75.86	0.119987	0.389047		876	71.95	0.142969	0.410122		876	75.46	0.122283	0.41071		876	83.94	0.076031	0.293233		876	89.11	0.0500736	0.286114		876	76.47	0.116509	0.324247		876	72.5	0.139662	0.306674
		875	77.33	0.111652	0.426771		875	76.52	0.116225	0.369644		875	73.06	0.13632	0.379909		875	76.52	0.116225	0.377781		875	84.38	0.0737605	0.278244		875	89.49	0.0482255	0.269812		875	77.29	0.111877	0.302329		875	73.45	0.134008	0.286401
		874	77.92	0.108351	0.406951		874	77.07	0.113115	0.353603		874	74.06	0.130416	0.353082		874	77.48	0.11081	0.348349		874	84.77	0.0717578	0.265024		874	89.9	0.0462403	0.252301		874	78.06	0.107571	0.281958		874	74.33	0.128836	0.267854
		873	78.47	0.105296	0.388609		873	77.53	0.11053	0.340274		873	74.95	0.125228	0.329508		873	78.32	0.106127	0.322894		873	85.14	0.0698664	0.252538		873	90.3	0.0443122	0.235293		873	78.75	0.103749	0.263873		873	75.13	0.124187	0.251183
		872	78.99	0.102428	0.371385		872	77.96	0.108128	0.327885		872	75.76	0.12056	0.308295		872	79.05	0.102098	0.300993		872	85.49	0.0680847	0.240777		872	90.6	0.0428718	0.222587		872	79.33	0.100563	0.248793		872	75.86	0.119987	0.236124
		871	79.46	0.0998514	0.355915		871	78.39	0.105739	0.315565		871	76.49	0.116395	0.28937		871	79.7	0.0985417	0.281661		871	85.81	0.0664621	0.230066		871	90.78	0.0420098	0.214983		871	79.84	0.0977795	0.235624		871	76.54	0.116112	0.222227
		870	79.87	0.0976163	0.342494		870	78.84	0.103253	0.302744		870	77.15	0.112664	0.272416		870	80.3	0.0952845	0.263956		870	86.09	0.0650473	0.220726		870	90.87	0.0415795	0.211187		870	80.3	0.0952845	0.223819		870	77.17	0.112551	0.209461

## Sheet: XRD
		XRD DATA													FTIR DATA
		α-glycine				β-glycine				γ-glycine					α-glycine					β-glycine					γ-glycine
		2Θ / °	Intensity	Shifted Intensity		2Θ / °	Intensity	Shifted Intensity		2Θ / °	Intensity				Wavenumber / cm¯¹	T / %T	Abs / a.u.	Relative Abs		Wavenumber / cm¯¹	T / %T	Abs / a.u.	Relative Abs		Wavenumber / cm¯¹	T / %T	Abs / a.u.	Relative Abs
		10	2792	402792		10	1819	201819		10	2429				950	92.16	0.0354575	0.00037934		950	94.8688	0.0228768	0.00698359		950	95.01	0.0222307	0
		10.0205	2781	402781		10.0205	1848	201848		10.0205	2458				949	92.15	0.0355047	0.000505814		949	94.87	0.0228711	0.00692228		949	94.94	0.0225508	0.00229892
		10.041	2669	402669		10.0409	1903	201903		10.041	2464				948	92.15	0.0355047	0.000505814		948	94.89	0.0227796	0.00594151		948	94.86	0.0229169	0.00492834
		10.0615	2704	402704		10.0614	1888	201888		10.0615	2467				947	92.17	0.0354104	0.000252879		947	94.9162	0.0226594	0.00465456		947	94.75	0.0234208	0.00854741
		10.0819	2795	402795		10.0818	1889	201889		10.0819	2539				946	92.19	0.0353162	0		946	94.95	0.022505	0.00300043		946	94.58	0.0242007	0.0141488
		10.1024	2862	402862		10.1023	1897	201897		10.1024	2485				945	92.19	0.0353162	0		945	94.9812	0.0223621	0.00146936		945	94.33	0.0253502	0.0224044
		10.1229	2751	402751		10.1227	1868	201868		10.1229	2448				944	92.18	0.0353633	0.000126433		944	94.9875	0.0223335	0.0011632		944	94.04	0.0266874	0.0320084
		10.1434	2741	402741		10.1432	1874	201874		10.1434	2352				943	92.16	0.0354575	0.00037934		943	94.9725	0.0224021	0.00189801		943	93.69	0.0283068	0.043639
		10.1639	2830	402830		10.1636	1904	201904		10.1639	2496				942	92.15	0.0355047	0.000505814		942	94.9475	0.0225165	0.00312294		942	93.27	0.030258	0.0576532
		10.1844	2649	402649		10.1841	1822	201822		10.1844	2429				941	92.11	0.0356932	0.00101185		941	94.92	0.0226423	0.00447074		941	92.73	0.0327797	0.0757644
		10.2048	2768	402768		10.2045	1878	201878		10.2048	2481				940	92.04	0.0360234	0.00189793		940	94.9025	0.0227223	0.00532863		940	91.97	0.0363538	0.101434
		10.2253	2843	402843		10.225	1908	201908		10.2253	2472				939	91.95	0.0364483	0.00303818		939	94.905	0.0227109	0.00520607		939	90.94	0.0412451	0.136563
		10.2458	2855	402855		10.2454	1891	201891		10.2458	2487				938	91.83	0.0370154	0.00456025		938	94.9313	0.0225908	0.00391932		938	89.62	0.0475951	0.182169
		10.2663	2843	402843		10.2659	1903	201903		10.2663	2559				937	91.69	0.037678	0.00633851		937	94.9712	0.0224078	0.00195925		937	87.99	0.0555667	0.239422
		10.2868	2842	402842		10.2863	1862	201862		10.2868	2602				936	91.56	0.0382942	0.00799218		936	95.0075	0.0222421	0.000183644		936	86.03	0.0653501	0.309688
		10.3073	2817	402817		10.3068	1873	201873		10.3073	2614				935	91.43	0.0389113	0.0096482		935	95.0112	0.022225	0		935	83.73	0.0771189	0.394213
		10.3278	2848	402848		10.3272	1946	201946		10.3278	2554				934	91.29	0.0395768	0.0114342		934	94.9563	0.0224764	0.00269418		934	81.13	0.0908185	0.492605
		10.3482	2943	402943		10.3477	2036	202036		10.3482	2612				933	91.12	0.0403863	0.0136067		933	94.835	0.0230314	0.00863913		933	78.34	0.106016	0.601758
		10.3687	2872	402872		10.3681	1983	201983		10.3687	2502				932	90.89	0.0414839	0.0165524		932	94.6838	0.0237245	0.0160657		932	75.57	0.121651	0.714044
		10.3892	2878	402878		10.3886	1901	201901		10.3892	2437				931	90.62	0.0427759	0.0200198		931	94.5238	0.0244591	0.0239348		931	73.07	0.136261	0.818976
		10.4097	2841	402841		10.409	1883	201883		10.4097	2454				930	90.31	0.0442642	0.0240138		930	94.3738	0.0251488	0.0313241		930	71.06	0.148375	0.90598
		10.4302	2814	402814		10.4295	1867	201867		10.4302	2523				929	89.98	0.045854	0.0282805		929	94.2325	0.0257993	0.0382932		929	69.7	0.156767	0.966255
		10.4507	2821	402821		10.4499	1897	201897		10.4507	2525				928	89.58	0.0477889	0.0334733		928	94.0387	0.0266932	0.0478696		928	69.02	0.161025	0.996835
		10.4711	2865	402865		10.4704	1916	201916		10.4711	2465				927	89.1	0.0501223	0.0397353		927	93.7575	0.027994	0.0618059		927	68.95	0.161466	1
		10.4916	2954	402954		10.4908	1883	201883		10.4916	2492				926	88.52	0.0529586	0.0473472		926	93.3563	0.0298566	0.081761		926	69.36	0.158891	0.981507
		10.5121	2850	402850		10.5113	1913	201913		10.5121	2548				925	87.84	0.0563077	0.0563351		925	92.8325	0.0323	0.107938		925	70.11	0.15422	0.947961
		10.5326	2835	402835		10.5317	1926	201926		10.5326	2565				924	87.04	0.0602811	0.0669987		924	92.1788	0.0353692	0.14082		924	71.07	0.148314	0.905541
		10.5531	2865	402865		10.5522	1915	201915		10.5531	2546				923	86.06	0.0651987	0.080196		923	91.3812	0.0391429	0.181249		923	72.17	0.141643	0.857633
		10.5736	2898	402898		10.5726	1930	201930		10.5736	2521				922	84.84	0.0713993	0.0968368		922	90.3887	0.0438856	0.23206		922	73.34	0.134659	0.807472
		10.5941	2981	402981		10.5931	1931	201931		10.5941	2568				921	83.35	0.0790944	0.117488		921	89.1537	0.0498604	0.29607		921	74.56	0.127494	0.756012
		10.6145	2945	402945		10.6135	1929	201929		10.6145	2563				920	81.52	0.0887358	0.143363		920	87.6475	0.0572605	0.37535		920	75.8	0.120331	0.704565
		10.635	2923	402923		10.634	1848	201848		10.635	2604				919	79.3	0.100727	0.175543		919	85.9375	0.0658173	0.467023		919	77.03	0.11334	0.654357
		10.6555	2978	402978		10.6544	1881	201881		10.6555	2646				918	76.62	0.115658	0.215614		918	84.12	0.0751007	0.566481		918	78.21	0.106738	0.606938
		10.676	2912	402912		10.6749	1912	201912		10.676	2547				917	73.45	0.134008	0.264861		917	82.3425	0.084376	0.66585		917	79.31	0.100672	0.563374
		10.6965	2878	402878		10.6953	1871	201871		10.6965	2575				916	69.81	0.156082	0.324102		916	80.7725	0.0927365	0.75542		916	80.33	0.0951222	0.523514
		10.717	2996	402996		10.7158	1923	201923		10.717	2524				915	65.8	0.181774	0.393051		915	79.5338	0.0994485	0.827329		915	81.28	0.0900163	0.486843
		10.7374	2939	402939		10.7362	1918	201918		10.7374	2554				914	61.63	0.210208	0.469359		914	78.7237	0.103894	0.874958		914	82.16	0.0853396	0.453254
		10.7579	2997	402997		10.7567	1870	201870		10.7579	2505				913	57.56	0.239879	0.548988		913	78.3625	0.105892	0.896358		913	82.98	0.0810266	0.422278
		10.7784	2975	402975		10.7771	1903	201903		10.7784	2637				912	53.9	0.268411	0.62556		912	78.4088	0.105635	0.893613		912	83.73	0.0771189	0.394213
		10.7989	2910	402910		10.7976	1942	201942		10.7989	2670				911	50.91	0.293197	0.692078		911	78.7775	0.103598	0.871782		911	84.41	0.0736061	0.368983
		10.8194	2946	402946		10.818	1881	201881		10.8194	2675				910	48.86	0.311047	0.739981		910	79.3712	0.100337	0.836845		910	85.02	0.0704789	0.346524
		10.8399	2972	402972		10.8385	1916	201916		10.8399	2571				909	47.89	0.319755	0.763352		909	80.1062	0.0963336	0.793958		909	85.56	0.0677292	0.326775
		10.8604	2986	402986		10.8589	1986	201986		10.8604	2676				908	48.04	0.318397	0.759708		908	80.9225	0.0919307	0.746788		908	86.05	0.0652491	0.308963
		10.8808	3057	403057		10.8794	1846	201846		10.8808	2664				907	49.21	0.307947	0.731662		907	81.7725	0.0873927	0.69817		907	86.5	0.0629839	0.292694
		10.9013	2924	402924		10.8998	1903	201903		10.9013	2663				906	51.21	0.290645	0.68523		906	82.6175	0.082928	0.650337		906	86.91	0.0609303	0.277944
		10.9218	3075	403075		10.9203	1893	201893		10.9218	2643				905	53.77	0.26946	0.628375		905	83.425	0.0787038	0.605082		905	87.26	0.0591848	0.265408
		10.9423	2999	402999		10.9407	1995	201995		10.9423	2628				904	56.57	0.247414	0.569209		904	84.1488	0.0749523	0.564891		904	87.53	0.0578431	0.255772
		10.9628	2955	402955		10.9612	1915	201915		10.9628	2619				903	59.3	0.226945	0.514277		903	84.7525	0.0718475	0.531627		903	87.68	0.0570995	0.250431
		10.9833	3014	403014		10.9816	1964	201964		10.9833	2604				902	61.69	0.209785	0.468225		902	85.1837	0.0696432	0.508012		902	87.71	0.0569509	0.249364
		11.0037	3026	403026		11.0021	1967	201967		11.0037	2699				901	63.45	0.197568	0.435438		901	85.385	0.0686184	0.497033		901	87.56	0.0576942	0.254703
		11.0242	3078	403078		11.0225	1930	201930		11.0242	2626				900	64.32	0.191654	0.419566		900	85.2675	0.0692165	0.50344		900	87.18	0.0595831	0.268269
		11.0447	3000	403000		11.043	1946	201946		11.0447	2645				899	63.97	0.194024	0.425925		899	84.7337	0.0719436	0.532657		899	86.47	0.0631345	0.293776
		11.0652	3016	403016		11.0634	1915	201915		11.0652	2674				898	62.14	0.206629	0.459754		898	83.7188	0.0771773	0.588728		898	85.32	0.0689492	0.335537
		11.0857	2957	402957		11.0839	1937	201937		11.0857	2678				897	58.78	0.23077	0.524543		897	82.2713	0.0847519	0.669878		897	83.67	0.0774302	0.396449
		11.1062	3032	403032		11.1043	1878	201878		11.1062	2705				896	54.17	0.266241	0.619736		896	80.5712	0.0938199	0.767027		896	81.54	0.0886293	0.476881
		11.1267	3129	403129		11.1248	1978	201978		11.1267	2771				895	49.01	0.309715	0.736408		895	78.9013	0.102916	0.864479		895	79.13	0.101659	0.570461
		11.1471	3148	403148		11.1452	1931	201931		11.1471	2814				894	44.23	0.354283	0.856015		894	77.5637	0.110341	0.944027		894	76.75	0.114922	0.665716
		11.1676	3115	403115		11.1657	1910	201910		11.1676	2747				893	40.73	0.390086	0.952099		893	76.7875	0.114709	0.990826		893	74.71	0.126621	0.749744
		11.1881	3127	403127		11.1861	1921	201921		11.1881	2705				892	39.09	0.407934	1		892	76.6363	0.115566	1		892	73.13	0.135904	0.816416
		11.2086	3045	403045		11.2066	1971	201971		11.2086	2635				891	39.47	0.403733	0.988724		891	77.0463	0.113248	0.975174		891	71.96	0.142909	0.866723
		11.2291	3177	403177		11.227	1973	201973		11.2291	2726				890	41.61	0.380802	0.927185		890	77.865	0.108658	0.925991		890	71.11	0.148069	0.903786
		11.2496	3088	403088		11.2475	1988	201988		11.2496	2770				889	44.99	0.346884	0.836158		889	78.9187	0.10282	0.863447		889	70.55	0.151503	0.928447
		11.27	3143	403143		11.2679	1841	201841		11.27	2744				888	49.02	0.309627	0.736171		888	80.0588	0.0965912	0.796717		888	70.42	0.152304	0.934199
		11.2905	3160	403160		11.2884	1960	201960		11.2905	2780				887	53.18	0.274252	0.641234		887	81.1838	0.0905309	0.731791		887	70.88	0.149476	0.913891
		11.311	3099	403099		11.3088	1825	201825		11.311	2713				886	57.17	0.242832	0.556912		886	82.2438	0.0848971	0.671433		886	71.94	0.14303	0.86759
		11.3315	3095	403095		11.3293	1889	201889		11.3315	2659				885	60.82	0.215954	0.484779		885	83.2025	0.0798636	0.617508		885	73.43	0.134126	0.803647
		11.352	3216	403216		11.3497	1973	201973		11.352	2625				884	64.08	0.193277	0.423923		884	84.08	0.0753073	0.568694		884	75.1	0.12436	0.733503
		11.3725	3225	403225		11.3702	1968	201968		11.3725	2756				883	66.94	0.174314	0.373031		883	84.8713	0.0712394	0.525113		883	76.75	0.114922	0.665716
		11.393	3125	403125		11.3906	1988	201988		11.393	2632				882	69.44	0.15839	0.330296		882	85.6013	0.0675199	0.485264		882	78.25	0.106516	0.605343
		11.4134	3070	403070		11.4111	1965	201965		11.4134	2867				881	71.63	0.144905	0.294105		881	86.2775	0.0641024	0.448651		881	79.55	0.0993598	0.553949
		11.4339	3061	403061		11.4315	1960	201960		11.4339	2754				880	73.54	0.133476	0.263434		880	86.8863	0.0610489	0.415938		880	80.64	0.0934495	0.511501
		11.4544	3141	403141		11.452	1980	201980		11.4544	2785				879	75.18	0.123898	0.237727		879	87.4338	0.0583209	0.386711		879	81.56	0.0885228	0.476116
		11.4749	3202	403202		11.4724	1863	201863		11.4749	2755				878	76.6	0.115771	0.215918		878	87.8988	0.0560173	0.362032		878	82.39	0.0841255	0.444535
		11.4954	3071	403071		11.4929	1937	201937		11.4954	2800				877	77.86	0.108686	0.196902		877	88.2963	0.0540577	0.341038		877	83.17	0.0800333	0.415144
		11.5159	3172	403172		11.5133	1934	201934		11.5159	2833				876	79.01	0.102318	0.179813		876	88.6425	0.052358	0.322828		876	83.92	0.0761345	0.387143
		11.5363	3208	403208		11.5338	1864	201864		11.5363	2673				875	80.04	0.0966929	0.164718		875	88.9663	0.0507747	0.305866		875	84.6	0.0726296	0.36197
		11.5568	3186	403186		11.5542	1921	201921		11.5568	2713				874	80.94	0.0918368	0.151685		874	89.3025	0.0491364	0.288314		874	85.17	0.0697134	0.341025
		11.5773	3159	403159		11.5747	1946	201946		11.5773	2796				873	81.73	0.0876185	0.140364		873	89.6363	0.0475163	0.270957		873	85.65	0.0672726	0.323496
		11.5978	3173	403173		11.5951	2017	202017		11.5978	2690				872	82.44	0.083862	0.130283		872	89.945	0.046023	0.254958		872	86.07	0.0651482	0.308238
		11.6183	3245	403245		11.6156	1950	201950		11.6183	2815				871	83.09	0.0804512	0.12113		871	90.2062	0.0447634	0.241464		871	86.45	0.063235	0.294497
		11.6388	3219	403219		11.636	1945	201945		11.6388	2778				870	83.67	0.0774302	0.113022		870	90.425	0.0437115	0.230194		870	86.81	0.0614302	0.281535
		11.6593	3237	403237		11.6565	2054	202054		11.6593	2794
		11.6797	3205	403205		11.6769	1869	201869		11.6797	2757
		11.7002	3266	403266		11.6974	1954	201954		11.7002	2871
		11.7207	3098	403098		11.7178	1933	201933		11.7207	2798
		11.7412	3196	403196		11.7383	1961	201961		11.7412	2892
		11.7617	3217	403217		11.7587	1965	201965		11.7617	2818
		11.7822	3221	403221		11.7792	1938	201938		11.7822	2784
		11.8026	3247	403247		11.7996	2007	202007		11.8026	2852
		11.8231	3333	403333		11.8201	1900	201900		11.8231	2921
		11.8436	3233	403233		11.8405	1978	201978		11.8436	2890
		11.8641	3235	403235		11.861	1911	201911		11.8641	2923
		11.8846	3267	403267		11.8814	2001	202001		11.8846	2908
		11.9051	3318	403318		11.9019	1983	201983		11.9051	2777
		11.9256	3272	403272		11.9223	1949	201949		11.9256	2943
		11.946	3208	403208		11.9428	2005	202005		11.946	2883
		11.9665	3208	403208		11.9632	1935	201935		11.9665	2891
		11.987	3293	403293		11.9837	1992	201992		11.987	2878
		12.0075	3326	403326		12.0041	1990	201990		12.0075	2980
		12.028	3209	403209		12.0246	2052	202052		12.028	3010
		12.0485	3294	403294		12.0451	1988	201988		12.0485	2966
		12.0689	3335	403335		12.0655	1976	201976		12.0689	2922
		12.0894	3281	403281		12.086	1912	201912		12.0894	2956
		12.1099	3331	403331		12.1064	1964	201964		12.1099	3032
		12.1304	3316	403316		12.1269	1993	201993		12.1304	2948
		12.1509	3312	403312		12.1473	2104	202104		12.1509	2911
		12.1714	3389	403389		12.1678	1996	201996		12.1714	2989
		12.1918	3240	403240		12.1882	1973	201973		12.1918	2948
		12.2123	3304	403304		12.2087	2006	202006		12.2123	3005
		12.2328	3352	403352		12.2291	1960	201960		12.2328	3000
		12.2533	3406	403406		12.2496	1944	201944		12.2533	3041
		12.2738	3390	403390		12.27	2009	202009		12.2738	2840
		12.2943	3278	403278		12.2905	1960	201960		12.2943	2899
		12.3148	3337	403337		12.3109	1973	201973		12.3148	3012
		12.3352	3368	403368		12.3314	1970	201970		12.3352	2994
		12.3557	3391	403391		12.3518	1967	201967		12.3557	2990
		12.3762	3405	403405		12.3723	2125	202125		12.3762	2877
		12.3967	3258	403258		12.3927	2041	202041		12.3967	2968
		12.4172	3336	403336		12.4132	1996	201996		12.4172	2939
		12.4377	3179	403179		12.4336	2002	202002		12.4377	3055
		12.4581	3311	403311		12.4541	1977	201977		12.4581	3012
		12.4786	3248	403248		12.4745	2023	202023		12.4786	2958
		12.4991	3386	403386		12.495	2085	202085		12.4991	3051
		12.5196	3211	403211		12.5154	2073	202073		12.5196	3062
		12.5401	3263	403263		12.5359	2056	202056		12.5401	3098
		12.5606	3337	403337		12.5563	2005	202005		12.5606	3124
		12.5811	3449	403449		12.5768	1999	201999		12.5811	3023
		12.6015	3362	403362		12.5972	2052	202052		12.6015	3078
		12.622	3303	403303		12.6177	1983	201983		12.622	3053
		12.6425	3362	403362		12.6381	2005	202005		12.6425	3110
		12.663	3349	403349		12.6586	2056	202056		12.663	3185
		12.6835	3464	403464		12.679	2100	202100		12.6835	2981
		12.704	3368	403368		12.6995	2039	202039		12.704	3067
		12.7244	3347	403347		12.7199	2052	202052		12.7244	3074
		12.7449	3308	403308		12.7404	2018	202018		12.7449	3152
		12.7654	3448	403448		12.7608	2000	202000		12.7654	3122
		12.7859	3579	403579		12.7813	2016	202016		12.7859	3114
		12.8064	3509	403509		12.8017	1989	201989		12.8064	3193
		12.8269	3447	403447		12.8222	2064	202064		12.8269	3089
		12.8474	3390	403390		12.8426	2042	202042		12.8474	3120
		12.8678	3437	403437		12.8631	2002	202002		12.8678	3102
		12.8883	3429	403429		12.8835	1952	201952		12.8883	3098
		12.9088	3355	403355		12.904	2040	202040		12.9088	3059
		12.9293	3407	403407		12.9244	2108	202108		12.9293	3118
		12.9498	3389	403389		12.9449	2053	202053		12.9498	3059
		12.9703	3452	403452		12.9653	1989	201989		12.9703	3011
		12.9907	3386	403386		12.9858	2033	202033		12.9907	3096
		13.0112	3381	403381		13.0062	2087	202087		13.0112	3040
		13.0317	3281	403281		13.0267	2034	202034		13.0317	3173
		13.0522	3393	403393		13.0471	2036	202036		13.0522	3148
		13.0727	3552	403552		13.0676	2015	202015		13.0727	3212
		13.0932	3542	403542		13.088	2033	202033		13.0932	3187
		13.1137	3402	403402		13.1085	2096	202096		13.1137	3343
		13.1341	3397	403397		13.1289	2025	202025		13.1341	3290
		13.1546	3450	403450		13.1494	2118	202118		13.1546	3200
		13.1751	3522	403522		13.1698	1997	201997		13.1751	3245
		13.1956	3417	403417		13.1903	2039	202039		13.1956	3157
		13.2161	3573	403573		13.2107	2030	202030		13.2161	3091
		13.2366	3636	403636		13.2312	2009	202009		13.2366	3205
		13.257	3753	403753		13.2516	2104	202104		13.257	3223
		13.2775	3763	403763		13.2721	2073	202073		13.2775	3069
		13.298	4125	404125		13.2925	2082	202082		13.298	3134
		13.3185	4481	404481		13.313	2060	202060		13.3185	3270
		13.339	4551	404551		13.3334	2071	202071		13.339	3068
		13.3595	4060	404060		13.3539	2056	202056		13.3595	3059
		13.38	3765	403765		13.3743	2004	202004		13.38	3181
		13.4004	3426	403426		13.3948	2083	202083		13.4004	3194
		13.4209	3446	403446		13.4152	2089	202089		13.4209	3128
		13.4414	3371	403371		13.4357	2031	202031		13.4414	3092
		13.4619	3397	403397		13.4561	2122	202122		13.4619	3011
		13.4824	3487	403487		13.4766	1980	201980		13.4824	3135
		13.5029	3416	403416		13.497	2044	202044		13.5029	3047
		13.5233	3333	403333		13.5175	1913	201913		13.5233	3149
		13.5438	3465	403465		13.5379	2034	202034		13.5438	3184
		13.5643	3390	403390		13.5584	2028	202028		13.5643	3143
		13.5848	3386	403386		13.5788	2053	202053		13.5848	3207
		13.6053	3354	403354		13.5993	2038	202038		13.6053	3142
		13.6258	3574	403574		13.6197	2047	202047		13.6258	3227
		13.6463	3504	403504		13.6402	2031	202031		13.6463	3182
		13.6667	3426	403426		13.6606	2099	202099		13.6667	3187
		13.6872	3392	403392		13.6811	2026	202026		13.6872	3139
		13.7077	3527	403527		13.7015	2063	202063		13.7077	3042
		13.7282	3473	403473		13.722	1994	201994		13.7282	3095
		13.7487	3521	403521		13.7424	2048	202048		13.7487	3226
		13.7692	3444	403444		13.7629	1989	201989		13.7692	3126
		13.7896	3458	403458		13.7833	2050	202050		13.7896	3124
		13.8101	3491	403491		13.8038	2070	202070		13.8101	3141
		13.8306	3476	403476		13.8242	1998	201998		13.8306	3133
		13.8511	3500	403500		13.8447	2029	202029		13.8511	3249
		13.8716	3444	403444		13.8651	2039	202039		13.8716	3193
		13.8921	3515	403515		13.8856	2003	202003		13.8921	3238
		13.9126	3525	403525		13.906	2005	202005		13.9126	3203
		13.933	3465	403465		13.9265	1978	201978		13.933	3262
		13.9535	3427	403427		13.9469	2064	202064		13.9535	3119
		13.974	3442	403442		13.9674	1986	201986		13.974	3270
		13.9945	3541	403541		13.9878	1982	201982		13.9945	3254
		14.015	3452	403452		14.0083	2056	202056		14.015	3224
		14.0355	3420	403420		14.0288	2060	202060		14.0355	3195
		14.0559	3512	403512		14.0492	2113	202113		14.0559	3391
		14.0764	3377	403377		14.0697	1982	201982		14.0764	3265
		14.0969	3488	403488		14.0901	2050	202050		14.0969	3235
		14.1174	3501	403501		14.1106	1999	201999		14.1174	3316
		14.1379	3476	403476		14.131	2048	202048		14.1379	3375
		14.1584	3594	403594		14.1515	2141	202141		14.1584	3244
		14.1789	3717	403717		14.1719	2071	202071		14.1789	3279
		14.1993	3663	403663		14.1924	2036	202036		14.1993	3405
		14.2198	3758	403758		14.2128	2034	202034		14.2198	3253
		14.2403	3992	403992		14.2333	2047	202047		14.2403	3354
		14.2608	4105	404105		14.2537	2039	202039		14.2608	3329
		14.2813	4390	404390		14.2742	1959	201959		14.2813	3415
		14.3018	4470	404470		14.2946	1972	201972		14.3018	3634
		14.3222	4625	404625		14.3151	2097	202097		14.3222	3862
		14.3427	4701	404701		14.3355	2000	202000		14.3427	4044
		14.3632	4624	404624		14.356	2001	202001		14.3632	4568
		14.3837	4690	404690		14.3764	2009	202009		14.3837	5365
		14.4042	4721	404721		14.3969	2073	202073		14.4042	6661
		14.4247	4997	404997		14.4173	2025	202025		14.4247	8215
		14.4452	5127	405127		14.4378	2058	202058		14.4452	10642
		14.4656	5404	405404		14.4582	2020	202020		14.4656	14209
		14.4861	5893	405893		14.4787	2027	202027		14.4861	19422
		14.5066	6319	406319		14.4991	1945	201945		14.5066	26098
		14.5271	6502	406502		14.5196	2053	202053		14.5271	33863
		14.5476	6970	406970		14.54	2011	202011		14.5476	37395
		14.5681	7813	407813		14.5605	2039	202039		14.5681	29926
		14.5885	8775	408775		14.5809	2043	202043		14.5885	19791
		14.609	10672	410672		14.6014	2135	202135		14.609	10626
		14.6295	13889	413889		14.6218	2078	202078		14.6295	5784
		14.65	18977	418977		14.6423	2061	202061		14.65	4119
		14.6705	28714	428714		14.6627	2217	202217		14.6705	3715
		14.691	47950	447950		14.6832	2254	202254		14.691	3478
		14.7115	86108	486108		14.7036	2424	202424		14.7115	3478
		14.7319	154341	554341		14.7241	2884	202884		14.7319	3380
		14.7524	238727	638727		14.7445	3829	203829		14.7524	3414
		14.7729	272875	672875		14.765	6511	206511		14.7729	3370
		14.7934	225473	625473		14.7854	6263	206263		14.7934	3378
		14.8139	129361	529361		14.8059	4810	204810		14.8139	3285
		14.8344	62716	462716		14.8263	3414	203414		14.8344	3367
		14.8548	20793	420793		14.8468	2323	202323		14.8548	3216
		14.8753	11317	411317		14.8672	2096	202096		14.8753	3205
		14.8958	8771	408771		14.8877	2135	202135		14.8958	3255
		14.9163	7612	407612		14.9081	2182	202182		14.9163	3188
		14.9368	6792	406792		14.9286	2064	202064		14.9368	3165
		14.9573	6096	406096		14.949	2024	202024		14.9573	3159
		14.9778	5474	405474		14.9695	1992	201992		14.9778	3121
		14.9982	5210	405210		14.9899	2074	202074		14.9982	3129
		15.0187	4925	404925		15.0104	2044	202044		15.0187	3301
		15.0392	4780	404780		15.0308	2036	202036		15.0392	3153
		15.0597	4729	404729		15.0513	2025	202025		15.0597	3217
		15.0802	4558	404558		15.0717	1967	201967		15.0802	3138
		15.1007	4504	404504		15.0922	1982	201982		15.1007	3069
		15.1211	4391	404391		15.1126	2046	202046		15.1211	3104
		15.1416	4338	404338		15.1331	2108	202108		15.1416	3076
		15.1621	4229	404229		15.1535	2062	202062		15.1621	3148
		15.1826	4326	404326		15.174	1924	201924		15.1826	3184
		15.2031	4300	404300		15.1944	1988	201988		15.2031	3132
		15.2236	4145	404145		15.2149	2042	202042		15.2236	3122
		15.2441	4205	404205		15.2353	2021	202021		15.2441	3131
		15.2645	4105	404105		15.2558	1969	201969		15.2645	3029
		15.285	4003	404003		15.2762	1940	201940		15.285	2995
		15.3055	4056	404056		15.2967	1980	201980		15.3055	3176
		15.326	4196	404196		15.3171	1940	201940		15.326	3100
		15.3465	4027	404027		15.3376	1979	201979		15.3465	3105
		15.367	4026	404026		15.358	1987	201987		15.367	3030
		15.3874	4033	404033		15.3785	2009	202009		15.3874	3172
		15.4079	3999	403999		15.3989	2007	202007		15.4079	3087
		15.4284	4092	404092		15.4194	1983	201983		15.4284	3130
		15.4489	3929	403929		15.4398	1969	201969		15.4489	3126
		15.4694	3918	403918		15.4603	2072	202072		15.4694	3235
		15.4899	4048	404048		15.4807	2022	202022		15.4899	3108
		15.5104	3985	403985		15.5012	1994	201994		15.5104	3059
		15.5308	3920	403920		15.5216	2021	202021		15.5308	3059
		15.5513	3904	403904		15.5421	2106	202106		15.5513	3186
		15.5718	3866	403866		15.5625	2053	202053		15.5718	3097
		15.5923	3844	403844		15.583	2051	202051		15.5923	2980
		15.6128	3850	403850		15.6034	2022	202022		15.6128	3003
		15.6333	3822	403822		15.6239	2044	202044		15.6333	3039
		15.6537	3731	403731		15.6443	2039	202039		15.6537	3012
		15.6742	3836	403836		15.6648	2094	202094		15.6742	3011
		15.6947	3759	403759		15.6852	2045	202045		15.6947	3062
		15.7152	3783	403783		15.7057	2009	202009		15.7152	3014
		15.7357	3789	403789		15.7261	2035	202035		15.7357	2874
		15.7562	3829	403829		15.7466	1942	201942		15.7562	3020
		15.7767	3730	403730		15.767	1946	201946		15.7767	3014
		15.7971	3760	403760		15.7875	2013	202013		15.7971	2984
		15.8176	3741	403741		15.8079	1994	201994		15.8176	3035
		15.8381	3736	403736		15.8284	2005	202005		15.8381	3005
		15.8586	3714	403714		15.8488	2031	202031		15.8586	2989
		15.8791	3758	403758		15.8693	1968	201968		15.8791	3011
		15.8996	3679	403679		15.8897	1991	201991		15.8996	3031
		15.92	3613	403613		15.9102	1953	201953		15.92	3137
		15.9405	3701	403701		15.9306	1991	201991		15.9405	2956
		15.961	3608	403608		15.9511	2045	202045		15.961	3015
		15.9815	3758	403758		15.9715	2096	202096		15.9815	3078
		16.002	3615	403615		15.992	2106	202106		16.002	3034
		16.0225	3666	403666		16.0124	2152	202152		16.0225	3073
		16.0429	3748	403748		16.0329	2129	202129		16.0429	3026
		16.0634	3669	403669		16.0534	2229	202229		16.0634	2982
		16.0839	3645	403645		16.0738	2218	202218		16.0839	3021
		16.1044	3683	403683		16.0943	2312	202312		16.1044	2908
		16.1249	3699	403699		16.1147	2329	202329		16.1249	2960
		16.1454	3675	403675		16.1352	2320	202320		16.1454	2980
		16.1659	3545	403545		16.1556	2166	202166		16.1659	2938
		16.1863	3655	403655		16.1761	2029	202029		16.1863	3113
		16.2068	3474	403474		16.1965	2095	202095		16.2068	3020
		16.2273	3632	403632		16.217	2041	202041		16.2273	2891
		16.2478	3485	403485		16.2374	1983	201983		16.2478	3052
		16.2683	3624	403624		16.2579	2001	202001		16.2683	2895
		16.2888	3588	403588		16.2783	2060	202060		16.2888	2923
		16.3092	3531	403531		16.2988	1997	201997		16.3092	3012
		16.3297	3396	403396		16.3192	1991	201991		16.3297	2933
		16.3502	3468	403468		16.3397	2024	202024		16.3502	2802
		16.3707	3546	403546		16.3601	1959	201959		16.3707	2931
		16.3912	3562	403562		16.3806	2014	202014		16.3912	2896
		16.4117	3490	403490		16.401	1980	201980		16.4117	2982
		16.4322	3427	403427		16.4215	1918	201918		16.4322	3014
		16.4526	3354	403354		16.4419	1956	201956		16.4526	2928
		16.4731	3315	403315		16.4624	1923	201923		16.4731	2982
		16.4936	3373	403373		16.4828	1934	201934		16.4936	2950
		16.5141	3409	403409		16.5033	1933	201933		16.5141	2935
		16.5346	3468	403468		16.5237	2002	202002		16.5346	2965
		16.5551	3413	403413		16.5442	1993	201993		16.5551	2990
		16.5755	3441	403441		16.5646	2030	202030		16.5755	2832
		16.596	3425	403425		16.5851	2029	202029		16.596	2949
		16.6165	3418	403418		16.6055	1880	201880		16.6165	2919
		16.637	3485	403485		16.626	1895	201895		16.637	2866
		16.6575	3467	403467		16.6464	2014	202014		16.6575	2860
		16.678	3481	403481		16.6669	1988	201988		16.678	2917
		16.6985	3398	403398		16.6873	1981	201981		16.6985	2944
		16.7189	3417	403417		16.7078	2029	202029		16.7189	2916
		16.7394	3364	403364		16.7282	2026	202026		16.7394	2941
		16.7599	3403	403403		16.7487	1982	201982		16.7599	2909
		16.7804	3367	403367		16.7691	2048	202048		16.7804	2947
		16.8009	3370	403370		16.7896	2043	202043		16.8009	2936
		16.8214	3344	403344		16.81	1974	201974		16.8214	3008
		16.8418	3427	403427		16.8305	1932	201932		16.8418	2954
		16.8623	3465	403465		16.8509	1958	201958		16.8623	2900
		16.8828	3411	403411		16.8714	2068	202068		16.8828	2833
		16.9033	3288	403288		16.8918	2043	202043		16.9033	2829
		16.9238	3346	403346		16.9123	1937	201937		16.9238	2893
		16.9443	3354	403354		16.9327	2033	202033		16.9443	2849
		16.9648	3385	403385		16.9532	2012	202012		16.9648	2862
		16.9852	3420	403420		16.9736	2054	202054		16.9852	2872
		17.0057	3471	403471		16.9941	2115	202115		17.0057	2787
		17.0262	3372	403372		17.0145	2159	202159		17.0262	2893
		17.0467	3412	403412		17.035	2172	202172		17.0467	2897
		17.0672	3378	403378		17.0554	2157	202157		17.0672	2848
		17.0877	3420	403420		17.0759	2221	202221		17.0877	2874
		17.1081	3351	403351		17.0963	2060	202060		17.1081	2900
		17.1286	3288	403288		17.1168	2143	202143		17.1286	2811
		17.1491	3321	403321		17.1372	2073	202073		17.1491	2895
		17.1696	3174	403174		17.1577	2148	202148		17.1696	2751
		17.1901	3238	403238		17.1781	2250	202250		17.1901	2896
		17.2106	3227	403227		17.1986	2180	202180		17.2106	2893
		17.2311	3257	403257		17.219	2316	202316		17.2311	2974
		17.2515	3284	403284		17.2395	2434	202434		17.2515	2925
		17.272	3217	403217		17.2599	2451	202451		17.272	2823
		17.2925	3170	403170		17.2804	2517	202517		17.2925	2832
		17.313	3273	403273		17.3008	2512	202512		17.313	2841
		17.3335	3273	403273		17.3213	2572	202572		17.3335	2855
		17.354	3221	403221		17.3417	2611	202611		17.354	2822
		17.3744	3270	403270		17.3622	2562	202562		17.3744	2777
		17.3949	3268	403268		17.3826	2691	202691		17.3949	2906
		17.4154	3292	403292		17.4031	2779	202779		17.4154	2900
		17.4359	3198	403198		17.4235	3072	203072		17.4359	2918
		17.4564	3107	403107		17.444	3074	203074		17.4564	2817
		17.4769	3199	403199		17.4644	3279	203279		17.4769	2679
		17.4974	3144	403144		17.4849	3607	203607		17.4974	2790
		17.5178	3132	403132		17.5053	3784	203784		17.5178	2890
		17.5383	3135	403135		17.5258	4261	204261		17.5383	2883
		17.5588	3143	403143		17.5462	4649	204649		17.5588	2781
		17.5793	3161	403161		17.5667	5213	205213		17.5793	2719
		17.5998	3042	403042		17.5871	5884	205884		17.5998	2826
		17.6203	3051	403051		17.6076	6913	206913		17.6203	2733
		17.6407	3129	403129		17.628	8059	208059		17.6407	2847
		17.6612	3036	403036		17.6485	9457	209457		17.6612	2824
		17.6817	3083	403083		17.6689	11298	211298		17.6817	2763
		17.7022	3089	403089		17.6894	13825	213825		17.7022	2745
		17.7227	3117	403117		17.7098	17625	217625		17.7227	2822
		17.7432	2987	402987		17.7303	22192	222192		17.7432	2791
		17.7637	3028	403028		17.7507	28711	228711		17.7637	2845
		17.7841	3026	403026		17.7712	36849	236849		17.7841	2801
		17.8046	3161	403161		17.7916	47717	247717		17.8046	2777
		17.8251	3068	403068		17.8121	61502	261502		17.8251	2776
		17.8456	3099	403099		17.8325	76679	276679		17.8456	2734
		17.8661	3044	403044		17.853	92192	292192		17.8661	2875
		17.8866	3159	403159		17.8734	95999	295999		17.8866	2796
		17.907	2991	402991		17.8939	76584	276584		17.907	2805
		17.9275	3089	403089		17.9143	51263	251263		17.9275	2811
		17.948	3051	403051		17.9348	32111	232111		17.948	2783
		17.9685	2984	402984		17.9552	15137	215137		17.9685	2939
		17.989	3069	403069		17.9757	7852	207852		17.989	2838
		18.0095	3029	403029		17.9961	5712	205712		18.0095	2839
		18.03	3084	403084		18.0166	5026	205026		18.03	2787
		18.0504	3103	403103		18.0371	4508	204508		18.0504	2850
		18.0709	3157	403157		18.0575	4018	204018		18.0709	2756
		18.0914	3215	403215		18.078	3844	203844		18.0914	2648
		18.1119	3288	403288		18.0984	3572	203572		18.1119	2686
		18.1324	3318	403318		18.1189	3284	203284		18.1324	2815
		18.1529	3181	403181		18.1393	3110	203110		18.1529	2767
		18.1733	3028	403028		18.1598	2945	202945		18.1733	2761
		18.1938	3046	403046		18.1802	2854	202854		18.1938	2654
		18.2143	2979	402979		18.2007	2813	202813		18.2143	2675
		18.2348	3074	403074		18.2211	2818	202818		18.2348	2692
		18.2553	3144	403144		18.2416	2825	202825		18.2553	2774
		18.2758	2981	402981		18.262	2790	202790		18.2758	2706
		18.2963	3202	403202		18.2825	2815	202815		18.2963	2768
		18.3167	3192	403192		18.3029	2858	202858		18.3167	2779
		18.3372	3190	403190		18.3234	2754	202754		18.3372	2776
		18.3577	3271	403271		18.3438	2751	202751		18.3577	2696
		18.3782	3258	403258		18.3643	2806	202806		18.3782	2703
		18.3987	3059	403059		18.3847	2760	202760		18.3987	2808
		18.4192	3139	403139		18.4052	2767	202767		18.4192	2724
		18.4396	3178	403178		18.4256	2755	202755		18.4396	2878
		18.4601	3142	403142		18.4461	2823	202823		18.4601	2735
		18.4806	3279	403279		18.4665	2959	202959		18.4806	2744
		18.5011	3222	403222		18.487	2914	202914		18.5011	2774
		18.5216	3278	403278		18.5074	3066	203066		18.5216	2728
		18.5421	3402	403402		18.5279	3181	203181		18.5421	2769
		18.5626	3373	403373		18.5483	3321	203321		18.5626	2704
		18.583	3441	403441		18.5688	3462	203462		18.583	2792
		18.6035	3563	403563		18.5892	3764	203764		18.6035	2717
		18.624	3710	403710		18.6097	4074	204074		18.624	2759
		18.6445	3808	403808		18.6301	4413	204413		18.6445	2700
		18.665	3946	403946		18.6506	4772	204772		18.665	2636
		18.6855	3945	403945		18.671	5370	205370		18.6855	2659
		18.7059	4139	404139		18.6915	6133	206133		18.7059	2708
		18.7264	4273	404273		18.7119	7048	207048		18.7264	2660
		18.7469	4921	404921		18.7324	8367	208367		18.7469	2599
		18.7674	5541	405541		18.7528	10093	210093		18.7674	2640
		18.7879	6497	406497		18.7733	12411	212411		18.7879	2726
		18.8084	8251	408251		18.7937	15398	215398		18.8084	2748
		18.8289	10884	410884		18.8142	19583	219583		18.8289	2775
		18.8493	15258	415258		18.8346	24457	224457		18.8493	2727
		18.8698	21156	421156		18.8551	30766	230766		18.8698	2773
		18.8903	29912	429912		18.8755	37436	237436		18.8903	2674
		18.9108	40553	440553		18.896	42354	242354		18.9108	2736
		18.9313	48311	448311		18.9164	42739	242739		18.9313	2767
		18.9518	48768	448768		18.9369	36365	236365		18.9518	2751
		18.9722	40639	440639		18.9573	32578	232578		18.9722	2791
		18.9927	29770	429770		18.9778	24503	224503		18.9927	2835
		19.0132	19016	419016		18.9982	14159	214159		19.0132	2756
		19.0337	11481	411481		19.0187	11202	211202		19.0337	2686
		19.0542	6841	406841		19.0391	6334	206334		19.0542	2777
		19.0747	4988	404988		19.0596	4247	204247		19.0747	2628
		19.0952	4332	404332		19.08	3724	203724		19.0952	2854
		19.1156	3972	403972		19.1005	3313	203313		19.1156	2795
		19.1361	3768	403768		19.1209	3269	203269		19.1361	2648
		19.1566	3586	403586		19.1414	2988	202988		19.1566	2807
		19.1771	3378	403378		19.1618	2898	202898		19.1771	2725
		19.1976	3328	403328		19.1823	2766	202766		19.1976	2630
		19.2181	3274	403274		19.2027	2748	202748		19.2181	2698
		19.2385	3255	403255		19.2232	2560	202560		19.2385	2705
		19.259	3113	403113		19.2436	2624	202624		19.259	2666
		19.2795	3018	403018		19.2641	2541	202541		19.2795	2684
		19.3	3016	403016		19.2845	2493	202493		19.3	2627
		19.3205	2972	402972		19.305	2609	202609		19.3205	2639
		19.341	2951	402951		19.3254	2520	202520		19.341	2661
		19.3615	3068	403068		19.3459	2462	202462		19.3615	2748
		19.3819	3045	403045		19.3663	2418	202418		19.3819	2632
		19.4024	3164	403164		19.3868	2351	202351		19.4024	2736
		19.4229	3162	403162		19.4072	2371	202371		19.4229	2743
		19.4434	3057	403057		19.4277	2387	202387		19.4434	2683
		19.4639	3081	403081		19.4481	2486	202486		19.4639	2588
		19.4844	3092	403092		19.4686	2343	202343		19.4844	2618
		19.5048	3121	403121		19.489	2349	202349		19.5048	2746
		19.5253	3168	403168		19.5095	2354	202354		19.5253	2793
		19.5458	3158	403158		19.5299	2281	202281		19.5458	2718
		19.5663	3164	403164		19.5504	2352	202352		19.5663	2741
		19.5868	3087	403087		19.5708	2364	202364		19.5868	2675
		19.6073	3176	403176		19.5913	2241	202241		19.6073	2726
		19.6278	3244	403244		19.6117	2390	202390		19.6278	2820
		19.6482	3264	403264		19.6322	2324	202324		19.6482	2837
		19.6687	3288	403288		19.6526	2345	202345		19.6687	2873
		19.6892	3338	403338		19.6731	2268	202268		19.6892	2787
		19.7097	3493	403493		19.6935	2298	202298		19.7097	2795
		19.7302	3601	403601		19.714	2347	202347		19.7302	2661
		19.7507	3676	403676		19.7344	2293	202293		19.7507	2642
		19.7711	3641	403641		19.7549	2442	202442		19.7711	2580
		19.7916	3950	403950		19.7753	2367	202367		19.7916	2634
		19.8121	3970	403970		19.7958	2336	202336		19.8121	2577
		19.8326	4151	404151		19.8162	2272	202272		19.8326	2690
		19.8531	4327	404327		19.8367	2270	202270		19.8531	2664
		19.8736	4532	404532		19.8571	2284	202284		19.8736	2612
		19.894	4934	404934		19.8776	2305	202305		19.894	2688
		19.9145	5394	405394		19.898	2313	202313		19.9145	2613
		19.935	6462	406462		19.9185	2265	202265		19.935	2613
		19.9555	7875	407875		19.9389	2321	202321		19.9555	2584
		19.976	10488	410488		19.9594	2313	202313		19.976	2637
		19.9965	15141	415141		19.9798	2339	202339		19.9965	2650
		20.017	23243	423243		20.0003	2334	202334		20.017	2653
		20.0374	36357	436357		20.0207	2531	202531		20.0374	2700
		20.0579	51787	451787		20.0412	2557	202557		20.0579	2657
		20.0784	65268	465268		20.0617	2961	202961		20.0784	2618
		20.0989	69256	469256		20.0821	3675	203675		20.0989	2604
		20.1194	54748	454748		20.1026	4541	204541		20.1194	2726
		20.1399	40382	440382		20.123	4085	204085		20.1399	2633
		20.1603	27455	427455		20.1435	3824	203824		20.1603	2644
		20.1808	14923	414923		20.1639	3852	203852		20.1808	2661
		20.2013	8686	408686		20.1844	3383	203383		20.2013	2703
		20.2218	6719	406719		20.2048	3508	203508		20.2218	2742
		20.2423	6274	406274		20.2253	3742	203742		20.2423	2572
		20.2628	6166	406166		20.2457	4240	204240		20.2628	2605
		20.2833	6345	406345		20.2662	4788	204788		20.2833	2548
		20.3037	6100	406100		20.2866	5260	205260		20.3037	2760
		20.3242	5492	405492		20.3071	5193	205193		20.3242	2632
		20.3447	4810	404810		20.3275	4613	204613		20.3447	2735
		20.3652	4229	404229		20.348	3898	203898		20.3652	2675
		20.3857	3718	403718		20.3684	3243	203243		20.3857	2670
		20.4062	3330	403330		20.3889	2735	202735		20.4062	2647
		20.4266	3218	403218		20.4093	2448	202448		20.4266	2623
		20.4471	3021	403021		20.4298	2364	202364		20.4471	2645
		20.4676	2986	402986		20.4502	2204	202204		20.4676	2575
		20.4881	3012	403012		20.4707	2102	202102		20.4881	2687
		20.5086	3102	403102		20.4911	2226	202226		20.5086	2624
		20.5291	2941	402941		20.5116	2261	202261		20.5291	2689
		20.5496	2958	402958		20.532	2147	202147		20.5496	2685
		20.57	2919	402919		20.5525	2248	202248		20.57	2558
		20.5905	2894	402894		20.5729	2177	202177		20.5905	2584
		20.611	2839	402839		20.5934	2165	202165		20.611	2605
		20.6315	2878	402878		20.6138	2181	202181		20.6315	2648
		20.652	2851	402851		20.6343	2137	202137		20.652	2753
		20.6725	2696	402696		20.6547	2176	202176		20.6725	2572
		20.6929	2730	402730		20.6752	2166	202166		20.6929	2637
		20.7134	2935	402935		20.6956	2151	202151		20.7134	2624
		20.7339	2843	402843		20.7161	2120	202120		20.7339	2617
		20.7544	2892	402892		20.7365	2181	202181		20.7544	2653
		20.7749	2791	402791		20.757	2210	202210		20.7749	2607
		20.7954	2756	402756		20.7774	2159	202159		20.7954	2589
		20.8159	2763	402763		20.7979	2156	202156		20.8159	2680
		20.8363	2664	402664		20.8183	2113	202113		20.8363	2652
		20.8568	2818	402818		20.8388	2084	202084		20.8568	2722
		20.8773	2680	402680		20.8592	2127	202127		20.8773	2637
		20.8978	2841	402841		20.8797	2133	202133		20.8978	2687
		20.9183	2806	402806		20.9001	2063	202063		20.9183	2809
		20.9388	2745	402745		20.9206	2126	202126		20.9388	2741
		20.9592	2722	402722		20.941	2054	202054		20.9592	2704
		20.9797	2825	402825		20.9615	2072	202072		20.9797	2857
		21.0002	2783	402783		20.9819	2186	202186		21.0002	2774
		21.0207	2823	402823		21.0024	2143	202143		21.0207	2809
		21.0412	2789	402789		21.0228	2141	202141		21.0412	2886
		21.0617	2797	402797		21.0433	2116	202116		21.0617	2844
		21.0822	2787	402787		21.0637	2094	202094		21.0822	2856
		21.1026	2935	402935		21.0842	2107	202107		21.1026	2815
		21.1231	2784	402784		21.1046	2232	202232		21.1231	2789
		21.1436	2818	402818		21.1251	2149	202149		21.1436	2802
		21.1641	2715	402715		21.1455	2164	202164		21.1641	2699
		21.1846	2654	402654		21.166	2235	202235		21.1846	2760
		21.2051	2698	402698		21.1864	2290	202290		21.2051	2799
		21.2255	2810	402810		21.2069	2181	202181		21.2255	2739
		21.246	2696	402696		21.2273	2312	202312		21.246	2758
		21.2665	2737	402737		21.2478	2364	202364		21.2665	2805
		21.287	2699	402699		21.2682	2445	202445		21.287	2841
		21.3075	2682	402682		21.2887	2333	202333		21.3075	2818
		21.328	2641	402641		21.3091	2408	202408		21.328	2897
		21.3485	2820	402820		21.3296	2484	202484		21.3485	2854
		21.3689	2807	402807		21.35	2389	202389		21.3689	2860
		21.3894	2747	402747		21.3705	2377	202377		21.3894	2976
		21.4099	2761	402761		21.3909	2225	202225		21.4099	2937
		21.4304	2797	402797		21.4114	2121	202121		21.4304	2994
		21.4509	2911	402911		21.4318	2058	202058		21.4509	3052
		21.4714	3011	403011		21.4523	2213	202213		21.4714	3299
		21.4918	3192	403192		21.4727	2057	202057		21.4918	3469
		21.5123	3591	403591		21.4932	2078	202078		21.5123	3898
		21.5328	3938	403938		21.5136	2100	202100		21.5328	4195
		21.5533	3840	403840		21.5341	2074	202074		21.5533	4536
		21.5738	3470	403470		21.5545	2146	202146		21.5738	5299
		21.5943	3152	403152		21.575	2113	202113		21.5943	6019
		21.6148	3036	403036		21.5954	2094	202094		21.6148	7073
		21.6352	2909	402909		21.6159	2138	202138		21.6352	8411
		21.6557	2791	402791		21.6363	2192	202192		21.6557	10460
		21.6762	2768	402768		21.6568	2197	202197		21.6762	13333
		21.6967	2709	402709		21.6772	2141	202141		21.6967	16331
		21.7172	2720	402720		21.6977	2106	202106		21.7172	21115
		21.7377	2716	402716		21.7181	2164	202164		21.7377	26546
		21.7581	2731	402731		21.7386	2199	202199		21.7581	32554
		21.7786	2687	402687		21.759	2155	202155		21.7786	38644
		21.7991	2673	402673		21.7795	2191	202191		21.7991	40697
		21.8196	2646	402646		21.7999	2237	202237		21.8196	36915
		21.8401	2702	402702		21.8204	2148	202148		21.8401	28872
		21.8606	2670	402670		21.8408	2065	202065		21.8606	21235
		21.8811	2634	402634		21.8613	2109	202109		21.8811	14424
		21.9015	2586	402586		21.8817	2185	202185		21.9015	8896
		21.922	2578	402578		21.9022	2079	202079		21.922	5689
		21.9425	2547	402547		21.9226	2065	202065		21.9425	4331
		21.963	2723	402723		21.9431	2145	202145		21.963	3793
		21.9835	2704	402704		21.9635	2094	202094		21.9835	3499
		22.004	2663	402663		21.984	2188	202188		22.004	3189
		22.0244	2656	402656		22.0044	2092	202092		22.0244	3101
		22.0449	2713	402713		22.0249	2091	202091		22.0449	3028
		22.0654	2668	402668		22.0454	2195	202195		22.0654	2915
		22.0859	2650	402650		22.0658	2173	202173		22.0859	3008
		22.1064	2581	402581		22.0863	2129	202129		22.1064	2892
		22.1269	2649	402649		22.1067	2191	202191		22.1269	2860
		22.1474	2655	402655		22.1272	2085	202085		22.1474	2815
		22.1678	2633	402633		22.1476	2138	202138		22.1678	2821
		22.1883	2724	402724		22.1681	2104	202104		22.1883	2772
		22.2088	2655	402655		22.1885	2096	202096		22.2088	2729
		22.2293	2725	402725		22.209	2134	202134		22.2293	2709
		22.2498	2710	402710		22.2294	2196	202196		22.2498	2769
		22.2703	2708	402708		22.2499	2150	202150		22.2703	2730
		22.2907	2730	402730		22.2703	2068	202068		22.2907	2769
		22.3112	2719	402719		22.2908	2140	202140		22.3112	2887
		22.3317	2660	402660		22.3112	2145	202145		22.3317	2628
		22.3522	2645	402645		22.3317	2162	202162		22.3522	2696
		22.3727	2641	402641		22.3521	2249	202249		22.3727	2759
		22.3932	2528	402528		22.3726	2231	202231		22.3932	2731
		22.4137	2626	402626		22.393	2229	202229		22.4137	2796
		22.4341	2565	402565		22.4135	2311	202311		22.4341	2755
		22.4546	2606	402606		22.4339	2209	202209		22.4546	2703
		22.4751	2603	402603		22.4544	2280	202280		22.4751	2739
		22.4956	2570	402570		22.4748	2292	202292		22.4956	2762
		22.5161	2509	402509		22.4953	2371	202371		22.5161	2767
		22.5366	2501	402501		22.5157	2459	202459		22.5366	2854
		22.557	2549	402549		22.5362	2494	202494		22.557	2929
		22.5775	2606	402606		22.5566	2629	202629		22.5775	2942
		22.598	2556	402556		22.5771	2744	202744		22.598	2974
		22.6185	2552	402552		22.5975	2762	202762		22.6185	3145
		22.639	2619	402619		22.618	2878	202878		22.639	3177
		22.6595	2565	402565		22.6384	3108	203108		22.6595	3331
		22.68	2572	402572		22.6589	3317	203317		22.68	3334
		22.7004	2682	402682		22.6793	3576	203576		22.7004	3416
		22.7209	2612	402612		22.6998	3889	203889		22.7209	3572
		22.7414	2760	402760		22.7202	4479	204479		22.7414	3816
		22.7619	2686	402686		22.7407	4880	204880		22.7619	4057
		22.7824	2771	402771		22.7611	5706	205706		22.7824	4559
		22.8029	2845	402845		22.7816	6262	206262		22.8029	5079
		22.8233	3018	403018		22.802	7202	207202		22.8233	5210
		22.8438	3142	403142		22.8225	7986	207986		22.8438	4923
		22.8643	3352	403352		22.8429	7887	207887		22.8643	4361
		22.8848	3505	403505		22.8634	6888	206888		22.8848	3485
		22.9053	3712	403712		22.8838	5947	205947		22.9053	3024
		22.9258	3797	403797		22.9043	4967	204967		22.9258	2959
		22.9463	3640	403640		22.9247	4222	204222		22.9463	2814
		22.9667	3442	403442		22.9452	3692	203692		22.9667	2797
		22.9872	3227	403227		22.9656	3386	203386		22.9872	2820
		23.0077	3245	403245		22.9861	3323	203323		23.0077	2853
		23.0282	3180	403180		23.0065	3232	203232		23.0282	2745
		23.0487	3298	403298		23.027	3218	203218		23.0487	2712
		23.0692	3454	403454		23.0474	3314	203314		23.0692	2730
		23.0896	3481	403481		23.0679	3315	203315		23.0896	2760
		23.1101	3487	403487		23.0883	3481	203481		23.1101	2766
		23.1306	3378	403378		23.1088	3604	203604		23.1306	2703
		23.1511	3355	403355		23.1292	3822	203822		23.1511	2705
		23.1716	3571	403571		23.1497	3949	203949		23.1716	2683
		23.1921	3571	403571		23.1701	4211	204211		23.1921	2765
		23.2126	3489	403489		23.1906	4584	204584		23.2126	2746
		23.233	3469	403469		23.211	4792	204792		23.233	2768
		23.2535	3395	403395		23.2315	5246	205246		23.2535	2769
		23.274	3571	403571		23.2519	5792	205792		23.274	2731
		23.2945	3477	403477		23.2724	6469	206469		23.2945	2707
		23.315	3658	403658		23.2928	7323	207323		23.315	2748
		23.3355	3575	403575		23.3133	8315	208315		23.3355	2640
		23.3559	3612	403612		23.3337	9188	209188		23.3559	2698
		23.3764	3780	403780		23.3542	10268	210268		23.3764	2760
		23.3969	3758	403758		23.3746	11704	211704		23.3969	2756
		23.4174	3996	403996		23.3951	13445	213445		23.4174	2861
		23.4379	4113	404113		23.4155	15480	215480		23.4379	2759
		23.4584	4515	404515		23.436	17766	217766		23.4584	2621
		23.4789	4678	404678		23.4564	20250	220250		23.4789	2872
		23.4993	5108	405108		23.4769	23671	223671		23.4993	2753
		23.5198	5346	405346		23.4973	28227	228227		23.5198	2648
		23.5403	5813	405813		23.5178	33188	233188		23.5403	2710
		23.5608	6145	406145		23.5382	39599	239599		23.5608	2761
		23.5813	6421	406421		23.5587	47157	247157		23.5813	2779
		23.6018	6887	406887		23.5791	55835	255835		23.6018	2662
		23.6222	7455	407455		23.5996	65065	265065		23.6222	2721
		23.6427	8288	408288		23.62	75437	275437		23.6427	2735
		23.6632	9721	409721		23.6405	83711	283711		23.6632	2747
		23.6837	11612	411612		23.6609	84127	284127		23.6837	2677
		23.7042	14489	414489		23.6814	75046	275046		23.7042	2839
		23.7247	18374	418374		23.7018	60964	260964		23.7247	2756
		23.7452	24131	424131		23.7223	47340	247340		23.7452	2766
		23.7656	31852	431852		23.7427	34996	234996		23.7656	2798
		23.7861	43998	443998		23.7632	23765	223765		23.7861	2840
		23.8066	64837	464837		23.7836	16490	216490		23.8066	2841
		23.8271	106356	506356		23.8041	12462	212462		23.8271	2747
		23.8476	172930	572930		23.8245	10457	210457		23.8476	2835
		23.8681	243981	643981		23.845	9645	209645		23.8681	2798
		23.8885	267292	667292		23.8654	9911	209911		23.8885	2869
		23.909	206668	606668		23.8859	11390	211390		23.909	2773
		23.9295	168823	568823		23.9063	11879	211879		23.9295	2824
		23.95	135194	535194		23.9268	9033	209033		23.95	2826
		23.9705	76121	476121		23.9472	7831	207831		23.9705	2854
		23.991	38719	438719		23.9677	7309	207309		23.991	2893
		24.0114	21128	421128		23.9881	5629	205629		24.0114	2855
		24.0319	13164	413164		24.0086	4290	204290		24.0319	2931
		24.0524	10186	410186		24.029	4019	204019		24.0524	2912
		24.0729	8418	408418		24.0495	3650	203650		24.0729	2832
		24.0934	7316	407316		24.07	3671	203671		24.0934	2907
		24.1139	6362	406362		24.0904	3495	203495		24.1139	2882
		24.1344	5697	405697		24.1109	3350	203350		24.1344	2862
		24.1548	4974	404974		24.1313	3297	203297		24.1548	2870
		24.1753	4466	404466		24.1518	3104	203104		24.1753	2884
		24.1958	4375	404375		24.1722	3111	203111		24.1958	2906
		24.2163	4172	404172		24.1927	3015	203015		24.2163	2995
		24.2368	3966	403966		24.2131	2925	202925		24.2368	3188
		24.2573	3907	403907		24.2336	2809	202809		24.2573	3205
		24.2777	3888	403888		24.254	2825	202825		24.2777	3268
		24.2982	3789	403789		24.2745	2805	202805		24.2982	3233
		24.3187	3700	403700		24.2949	2694	202694		24.3187	3517
		24.3392	3682	403682		24.3154	2737	202737		24.3392	3572
		24.3597	3643	403643		24.3358	2768	202768		24.3597	3625
		24.3802	3603	403603		24.3563	2636	202636		24.3802	3885
		24.4007	3535	403535		24.3767	2714	202714		24.4007	4184
		24.4211	3475	403475		24.3972	2671	202671		24.4211	4578
		24.4416	3430	403430		24.4176	2452	202452		24.4416	4908
		24.4621	3345	403345		24.4381	2595	202595		24.4621	5146
		24.4826	3479	403479		24.4585	2576	202576		24.4826	5162
		24.5031	3442	403442		24.479	2526	202526		24.5031	5221
		24.5236	3242	403242		24.4994	2597	202597		24.5236	5300
		24.544	3342	403342		24.5199	2559	202559		24.544	5245
		24.5645	3308	403308		24.5403	2437	202437		24.5645	5254
		24.585	3331	403331		24.5608	2534	202534		24.585	5327
		24.6055	3456	403456		24.5812	2648	202648		24.6055	5438
		24.626	3442	403442		24.6017	2564	202564		24.626	5389
		24.6465	3477	403477		24.6221	2613	202613		24.6465	5352
		24.667	3738	403738		24.6426	2620	202620		24.667	5476
		24.6874	3819	403819		24.663	2752	202752		24.6874	5500
		24.7079	3871	403871		24.6835	2693	202693		24.7079	5501
		24.7284	3739	403739		24.7039	2742	202742		24.7284	5564
		24.7489	3385	403385		24.7244	2922	202922		24.7489	5723
		24.7694	3208	403208		24.7448	2973	202973		24.7694	5745
		24.7899	3210	403210		24.7653	3096	203096		24.7899	5932
		24.8103	3175	403175		24.7857	3138	203138		24.8103	6386
		24.8308	3184	403184		24.8062	3089	203089		24.8308	6424
		24.8513	3098	403098		24.8266	2967	202967		24.8513	6916
		24.8718	3198	403198		24.8471	2886	202886		24.8718	7647
		24.8923	2964	402964		24.8675	2748	202748		24.8923	8395
		24.9128	3060	403060		24.888	2579	202579		24.9128	9745
		24.9333	3081	403081		24.9084	2473	202473		24.9333	11160
		24.9537	2983	402983		24.9289	2309	202309		24.9537	13304
		24.9742	2987	402987		24.9493	2342	202342		24.9742	15744
		24.9947	2990	402990		24.9698	2273	202273		24.9947	19323
		25.0152	3031	403031		24.9902	2385	202385		25.0152	23458
		25.0357	3083	403083		25.0107	2330	202330		25.0357	28524
		25.0562	3010	403010		25.0311	2335	202335		25.0562	35717
		25.0766	3127	403127		25.0516	2284	202284		25.0766	45059
		25.0971	3058	403058		25.072	2221	202221		25.0971	56452
		25.1176	3023	403023		25.0925	2269	202269		25.1176	71612
		25.1381	2964	402964		25.1129	2290	202290		25.1381	91368
		25.1586	2984	402984		25.1334	2319	202319		25.1586	117184
		25.1791	3030	403030		25.1538	2184	202184		25.1791	144486
		25.1996	3049	403049		25.1743	2241	202241		25.1996	179251
		25.22	3099	403099		25.1947	2140	202140		25.22	227040
		25.2405	3063	403063		25.2152	2266	202266		25.2405	299702
		25.261	3024	403024		25.2356	2399	202399		25.261	417297
		25.2815	2940	402940		25.2561	2547	202547		25.2815	518918
		25.302	3004	403004		25.2765	2512	202512		25.302	590701
		25.3225	3075	403075		25.297	2410	202410		25.3225	567426
		25.3429	2984	402984		25.3174	2459	202459		25.3429	445016
		25.3634	2953	402953		25.3379	2402	202402		25.3634	326585
		25.3839	2944	402944		25.3583	2321	202321		25.3839	248445
		25.4044	2918	402918		25.3788	2189	202189		25.4044	152265
		25.4249	2843	402843		25.3992	2262	202262		25.4249	69528
		25.4454	2965	402965		25.4197	2278	202278		25.4454	34553
		25.4659	3000	403000		25.4401	2208	202208		25.4659	22781
		25.4863	3062	403062		25.4606	2186	202186		25.4863	17458
		25.5068	3048	403048		25.481	2249	202249		25.5068	14339
		25.5273	3115	403115		25.5015	2212	202212		25.5273	12281
		25.5478	3100	403100		25.5219	2246	202246		25.5478	10222
		25.5683	3045	403045		25.5424	2310	202310		25.5683	9133
		25.5888	2951	402951		25.5628	2310	202310		25.5888	8229
		25.6092	3133	403133		25.5833	2272	202272		25.6092	7594
		25.6297	3034	403034		25.6037	2323	202323		25.6297	7144
		25.6502	2996	402996		25.6242	2368	202368		25.6502	6869
		25.6707	3036	403036		25.6446	2271	202271		25.6707	6750
		25.6912	2913	402913		25.6651	2209	202209		25.6912	6364
		25.7117	2904	402904		25.6855	2201	202201		25.7117	6245
		25.7322	2979	402979		25.706	2326	202326		25.7322	5957
		25.7526	2898	402898		25.7264	2271	202271		25.7526	5779
		25.7731	2854	402854		25.7469	2269	202269		25.7731	5777
		25.7936	2826	402826		25.7673	2245	202245		25.7936	5627
		25.8141	2883	402883		25.7878	2159	202159		25.8141	5319
		25.8346	2928	402928		25.8082	2186	202186		25.8346	5542
		25.8551	2899	402899		25.8287	2208	202208		25.8551	5299
		25.8755	2966	402966		25.8491	2098	202098		25.8755	5390
		25.896	2873	402873		25.8696	2139	202139		25.896	5183
		25.9165	2959	402959		25.89	2099	202099		25.9165	5045
		25.937	2898	402898		25.9105	2148	202148		25.937	4963
		25.9575	2882	402882		25.9309	2209	202209		25.9575	4995
		25.978	2972	402972		25.9514	2183	202183		25.978	4861
		25.9985	2929	402929		25.9718	2191	202191		25.9985	5011
		26.0189	2975	402975		25.9923	2141	202141		26.0189	4838
		26.0394	3045	403045		26.0127	2133	202133		26.0394	4853
		26.0599	2920	402920		26.0332	2211	202211		26.0599	4842
		26.0804	2976	402976		26.0537	2078	202078		26.0804	4644
		26.1009	3023	403023		26.0741	2147	202147		26.1009	4631
		26.1214	2951	402951		26.0946	2167	202167		26.1214	4731
		26.1418	3006	403006		26.115	2113	202113		26.1418	4631
		26.1623	2981	402981		26.1355	2170	202170		26.1623	4625
		26.1828	3125	403125		26.1559	2106	202106		26.1828	4652
		26.2033	3044	403044		26.1764	2070	202070		26.2033	4601
		26.2238	3178	403178		26.1968	2118	202118		26.2238	4597
		26.2443	3233	403233		26.2173	2110	202110		26.2443	4644
		26.2648	3218	403218		26.2377	2204	202204		26.2648	4484
		26.2852	3268	403268		26.2582	2102	202102		26.2852	4582
		26.3057	3335	403335		26.2786	2108	202108		26.3057	4615
		26.3262	3380	403380		26.2991	2115	202115		26.3262	4591
		26.3467	3226	403226		26.3195	2072	202072		26.3467	4595
		26.3672	3085	403085		26.34	2122	202122		26.3672	4720
		26.3877	3036	403036		26.3604	2112	202112		26.3877	4761
		26.4081	3012	403012		26.3809	2101	202101		26.4081	4884
		26.4286	3059	403059		26.4013	2042	202042		26.4286	4886
		26.4491	3191	403191		26.4218	2118	202118		26.4491	4695
		26.4696	3189	403189		26.4422	2064	202064		26.4696	4514
		26.4901	3153	403153		26.4627	2173	202173		26.4901	4293
		26.5106	3278	403278		26.4831	2155	202155		26.5106	4279
		26.5311	3253	403253		26.5036	2158	202158		26.5311	4214
		26.5515	3321	403321		26.524	2111	202111		26.5515	4328
		26.572	3287	403287		26.5445	2143	202143		26.572	4205
		26.5925	3501	403501		26.5649	2065	202065		26.5925	4154
		26.613	3572	403572		26.5854	2137	202137		26.613	4067
		26.6335	3715	403715		26.6058	2036	202036		26.6335	4066
		26.654	3643	403643		26.6263	2120	202120		26.654	4086
		26.6744	3912	403912		26.6467	2178	202178		26.6744	4083
		26.6949	3883	403883		26.6672	2174	202174		26.6949	4176
		26.7154	4070	404070		26.6876	2038	202038		26.7154	4056
		26.7359	4494	404494		26.7081	2037	202037		26.7359	4086
		26.7564	4786	404786		26.7285	2103	202103		26.7564	4040
		26.7769	5302	405302		26.749	2238	202238		26.7769	3946
		26.7974	6263	406263		26.7694	2037	202037		26.7974	4093
		26.8178	9057	409057		26.7899	2081	202081		26.8178	4033
		26.8383	12307	412307		26.8103	2158	202158		26.8383	4023
		26.8588	15955	415955		26.8308	2194	202194		26.8588	4007
		26.8793	17070	417070		26.8512	2230	202230		26.8793	4132
		26.8998	14172	414172		26.8717	2252	202252		26.8998	3876
		26.9203	8570	408570		26.8921	2380	202380		26.9203	4051
		26.9407	5368	405368		26.9126	2164	202164		26.9407	3924
		26.9612	4415	404415		26.933	2143	202143		26.9612	3952
		26.9817	3964	403964		26.9535	2123	202123		26.9817	3948
		27.0022	3778	403778		26.9739	2208	202208		27.0022	3945
		27.0227	3604	403604		26.9944	2143	202143		27.0227	3908
		27.0432	3588	403588		27.0148	2075	202075		27.0432	3946
		27.0637	3589	403589		27.0353	2095	202095		27.0637	3925
		27.0841	3514	403514		27.0557	2107	202107		27.0841	3987
		27.1046	3516	403516		27.0762	2145	202145		27.1046	3919
		27.1251	3458	403458		27.0966	2175	202175		27.1251	4012
		27.1456	3441	403441		27.1171	2146	202146		27.1456	3954
		27.1661	3367	403367		27.1375	2146	202146		27.1661	3918
		27.1866	3357	403357		27.158	2083	202083		27.1866	3961
		27.207	3334	403334		27.1784	2134	202134		27.207	3918
		27.2275	3308	403308		27.1989	2097	202097		27.2275	3841
		27.248	3291	403291		27.2193	2169	202169		27.248	3967
		27.2685	3336	403336		27.2398	2224	202224		27.2685	3975
		27.289	3412	403412		27.2602	2113	202113		27.289	3803
		27.3095	3380	403380		27.2807	2087	202087		27.3095	3848
		27.33	3495	403495		27.3011	2247	202247		27.33	3782
		27.3504	3303	403303		27.3216	2135	202135		27.3504	3856
		27.3709	3354	403354		27.342	2312	202312		27.3709	3779
		27.3914	3402	403402		27.3625	2191	202191		27.3914	3890
		27.4119	3327	403327		27.3829	2197	202197		27.4119	3705
		27.4324	3546	403546		27.4034	2213	202213		27.4324	3859
		27.4529	3439	403439		27.4238	2203	202203		27.4529	3936
		27.4733	3387	403387		27.4443	2311	202311		27.4733	3978
		27.4938	3455	403455		27.4647	2223	202223		27.4938	3730
		27.5143	3573	403573		27.4852	2217	202217		27.5143	3831
		27.5348	3564	403564		27.5056	2355	202355		27.5348	3794
		27.5553	3427	403427		27.5261	2264	202264		27.5553	3752
		27.5758	3397	403397		27.5465	2358	202358		27.5758	3923
		27.5963	3515	403515		27.567	2353	202353		27.5963	3854
		27.6167	3524	403524		27.5874	2369	202369		27.6167	3894
		27.6372	3531	403531		27.6079	2436	202436		27.6372	3735
		27.6577	3553	403553		27.6283	2435	202435		27.6577	3809
		27.6782	3356	403356		27.6488	2481	202481		27.6782	3798
		27.6987	3615	403615		27.6692	2410	202410		27.6987	3855
		27.7192	3572	403572		27.6897	2556	202556		27.7192	3794
		27.7396	3506	403506		27.7101	2461	202461		27.7396	3581
		27.7601	3498	403498		27.7306	2558	202558		27.7601	3751
		27.7806	3590	403590		27.751	2615	202615		27.7806	3632
		27.8011	3756	403756		27.7715	2608	202608		27.8011	3675
		27.8216	3666	403666		27.7919	2681	202681		27.8216	3571
		27.8421	3681	403681		27.8124	2782	202782		27.8421	3694
		27.8625	3622	403622		27.8328	2873	202873		27.8625	3550
		27.883	3766	403766		27.8533	3044	203044		27.883	3741
		27.9035	3755	403755		27.8737	3260	203260		27.9035	3669
		27.924	3774	403774		27.8942	3215	203215		27.924	3753
		27.9445	3836	403836		27.9146	3251	203251		27.9445	3613
		27.965	3912	403912		27.9351	3282	203282		27.965	3647
		27.9855	4284	404284		27.9555	3101	203101		27.9855	3739
		28.0059	4315	404315		27.976	3010	203010		28.0059	3731
		28.0264	4385	404385		27.9964	3045	203045		28.0264	3628
		28.0469	4518	404518		28.0169	3109	203109		28.0469	3640
		28.0674	4649	404649		28.0373	3295	203295		28.0674	3680
		28.0879	4926	404926		28.0578	3498	203498		28.0879	3738
		28.1084	5274	405274		28.0783	3665	203665		28.1084	3784
		28.1288	5665	405665		28.0987	3820	203820		28.1288	3674
		28.1493	5931	405931		28.1192	4067	204067		28.1493	3696
		28.1698	6458	406458		28.1396	4449	204449		28.1698	3730
		28.1903	7052	407052		28.1601	4495	204495		28.1903	3756
		28.2108	8073	408073		28.1805	5301	205301		28.2108	3686
		28.2313	9328	409328		28.201	5891	205891		28.2313	3839
		28.2518	10721	410721		28.2214	6704	206704		28.2518	3833
		28.2722	13121	413121		28.2419	7709	207709		28.2722	3945
		28.2927	16330	416330		28.2623	8981	208981		28.2927	4035
		28.3132	20914	420914		28.2828	10667	210667		28.3132	4085
		28.3337	26215	426215		28.3032	12754	212754		28.3337	3932
		28.3542	31124	431124		28.3237	15457	215457		28.3542	4137
		28.3747	35395	435395		28.3441	19651	219651		28.3747	3979
		28.3951	37449	437449		28.3646	24928	224928		28.3951	4071
		28.4156	35189	435189		28.385	31036	231036		28.4156	4183
		28.4361	29012	429012		28.4055	34853	234853		28.4361	4019
		28.4566	23350	423350		28.4259	31059	231059		28.4566	4105
		28.4771	19676	419676		28.4464	24072	224072		28.4771	4128
		28.4976	15302	415302		28.4668	20981	220981		28.4976	4019
		28.5181	10966	410966		28.4873	17857	217857		28.5181	4155
		28.5385	8534	408534		28.5077	12475	212475		28.5385	4040
		28.559	7077	407077		28.5282	7910	207910		28.559	4098
		28.5795	6630	406630		28.5486	5467	205467		28.5795	4094
		28.6	6307	406307		28.5691	4447	204447		28.6	4120
		28.6205	6221	406221		28.5895	3867	203867		28.6205	4182
		28.641	6268	406268		28.61	3531	203531		28.641	4258
		28.6614	6185	406185		28.6304	3321	203321		28.6614	4097
		28.6819	6369	406369		28.6509	3080	203080		28.6819	4114
		28.7024	6962	406962		28.6713	3075	203075		28.7024	4157
		28.7229	8096	408096		28.6918	2779	202779		28.7229	4212
		28.7434	9488	409488		28.7122	2719	202719		28.7434	4243
		28.7639	11577	411577		28.7327	2606	202606		28.7639	4155
		28.7844	13469	413469		28.7531	2504	202504		28.7844	4374
		28.8048	14809	414809		28.7736	2589	202589		28.8048	4299
		28.8253	15419	415419		28.794	2563	202563		28.8253	4396
		28.8458	15748	415748		28.8145	2582	202582		28.8458	4687
		28.8663	16324	416324		28.8349	2501	202501		28.8663	5038
		28.8868	17048	417048		28.8554	2546	202546		28.8868	5174
		28.9073	18044	418044		28.8758	2569	202569		28.9073	5802
		28.9277	18914	418914		28.8963	2536	202536		28.9277	6155
		28.9482	19855	419855		28.9167	2518	202518		28.9482	6896
		28.9687	21434	421434		28.9372	2460	202460		28.9687	7630
		28.9892	23275	423275		28.9576	2512	202512		28.9892	8413
		29.0097	26322	426322		28.9781	2494	202494		29.0097	9431
		29.0302	30472	430472		28.9985	2560	202560		29.0302	10381
		29.0507	36163	436163		29.019	2557	202557		29.0507	11823
		29.0711	43224	443224		29.0394	2591	202591		29.0711	13960
		29.0916	51495	451495		29.0599	2530	202530		29.0916	17233
		29.1121	61489	461489		29.0803	2661	202661		29.1121	21135
		29.1326	72899	472899		29.1008	2598	202598		29.1326	26295
		29.1531	91059	491059		29.1212	2680	202680		29.1531	32043
		29.1736	115106	515106		29.1417	2844	202844		29.1736	38786
		29.194	125305	525305		29.1621	3220	203220		29.194	47820
		29.2145	110608	510608		29.1826	4554	204554		29.2145	59541
		29.235	90335	490335		29.203	5911	205911		29.235	73149
		29.2555	77050	477050		29.2235	5232	205232		29.2555	89736
		29.276	67363	467363		29.2439	3876	203876		29.276	108968
		29.2965	52723	452723		29.2644	4120	204120		29.2965	131896
		29.317	37929	437929		29.2848	4410	204410		29.317	129212
		29.3374	30808	430808		29.3053	3496	203496		29.3374	94749
		29.3579	30552	430552		29.3257	2897	202897		29.3579	71398
		29.3784	34217	434217		29.3462	2661	202661		29.3784	65738
		29.3989	39882	439882		29.3666	2620	202620		29.3989	49200
		29.4194	46967	446967		29.3871	2694	202694		29.4194	27346
		29.4399	53785	453785		29.4075	2648	202648		29.4399	14023
		29.4603	59622	459622		29.428	2626	202626		29.4603	9452
		29.4808	65445	465445		29.4484	2725	202725		29.4808	7524
		29.5013	69985	469985		29.4689	2572	202572		29.5013	6754
		29.5218	74803	474803		29.4893	2604	202604		29.5218	5929
		29.5423	80386	480386		29.5098	2626	202626		29.5423	5656
		29.5628	86646	486646		29.5302	2744	202744		29.5628	5380
		29.5833	97135	497135		29.5507	2708	202708		29.5833	4964
		29.6037	111614	511614		29.5711	2855	202855		29.6037	4867
		29.6242	136934	536934		29.5916	2781	202781		29.6242	4622
		29.6447	178062	578062		29.612	2924	202924		29.6447	4532
		29.6652	231875	631875		29.6325	3171	203171		29.6652	4599
		29.6857	288448	688448		29.6529	3390	203390		29.6857	4482
		29.7062	377722	777722		29.6734	3772	203772		29.7062	4503
		29.7266	602041	1002041		29.6938	4150	204150		29.7266	4487
		29.7471	1042277	1442277		29.7143	4653	204653		29.7471	4519
		29.7676	1721733	2121733		29.7347	6048	206048		29.7676	4441
		29.7881	2569817	2969817		29.7552	8853	208853		29.7881	4549
		29.8086	3103450	3503450		29.7756	16585	216585		29.8086	4782
		29.8291	2807149	3207149		29.7961	37889	237889		29.8291	4904
		29.8496	1983387	2383387		29.8165	57936	257936		29.8496	4965
		29.87	1642473	2042473		29.837	33414	233414		29.87	5188
		29.8905	1545978	1945978		29.8574	19491	219491		29.8905	5271
		29.911	1092132	1492132		29.8779	27465	227465		29.911	5729
		29.9315	489695	889695		29.8983	29900	229900		29.9315	5881
		29.952	217594	617594		29.9188	14023	214023		29.952	6207
		29.9725	141617	541617		29.9392	7272	207272		29.9725	6651
		29.9929	111657	511657		29.9597	5293	205293		29.9929	7349
		30.0134	93275	493275		29.9801	4758	204758		30.0134	7917
		30.0339	79603	479603		30.0006	4442	204442		30.0339	9044
		30.0544	69019	469019		30.021	4353	204353		30.0544	10191
		30.0749	60892	460892		30.0415	4136	204136		30.0749	11604
		30.0954	55811	455811		30.0619	4019	204019		30.0954	13528
		30.1159	50666	450666		30.0824	4063	204063		30.1159	16321
		30.1363	44983	444983		30.1029	4386	204386		30.1363	18115
		30.1568	39835	439835		30.1233	5056	205056		30.1568	18381
		30.1773	35361	435361		30.1438	5397	205397		30.1773	17380
		30.1978	31251	431251		30.1642	4519	204519		30.1978	15622
		30.2183	28519	428519		30.1847	4177	204177		30.2183	13115
		30.2388	24728	424728		30.2051	4245	204245		30.2388	10858
		30.2592	22497	422497		30.2256	4400	204400		30.2592	9194
		30.2797	20402	420402		30.246	3971	203971		30.2797	7301
		30.3002	18894	418894		30.2665	3567	203567		30.3002	5790
		30.3207	18014	418014		30.2869	3567	203567		30.3207	4943
		30.3412	16743	416743		30.3074	3542	203542		30.3412	4452
		30.3617	16572	416572		30.3278	3664	203664		30.3617	4435
		30.3822	15599	415599		30.3483	3752	203752		30.3822	4079
		30.4026	15482	415482		30.3687	3657	203657		30.4026	4110
		30.4231	14799	414799		30.3892	3999	203999		30.4231	3939
		30.4436	14259	414259		30.4096	4092	204092		30.4436	3856
		30.4641	14022	414022		30.4301	4360	204360		30.4641	3952
		30.4846	13916	413916		30.4505	4456	204456		30.4846	3934
		30.5051	13697	413697		30.471	4890	204890		30.5051	4010
		30.5255	13369	413369		30.4914	5296	205296		30.5255	3756
		30.546	13097	413097		30.5119	5927	205927		30.546	3802
		30.5665	12761	412761		30.5323	6789	206789		30.5665	3738
		30.587	12565	412565		30.5528	8374	208374		30.587	3784
		30.6075	12282	412282		30.5732	9940	209940		30.6075	3864
		30.628	12323	412323		30.5937	11818	211818		30.628	3785
		30.6485	12047	412047		30.6141	13935	213935		30.6485	3746
		30.6689	11918	411918		30.6346	16163	216163		30.6689	3734
		30.6894	11826	411826		30.655	18633	218633		30.6894	3631
		30.7099	11686	411686		30.6755	21190	221190		30.7099	3717
		30.7304	11721	411721		30.6959	24095	224095		30.7304	3706
		30.7509	11611	411611		30.7164	27332	227332		30.7509	3667
		30.7714	11346	411346		30.7368	31210	231210		30.7714	3696
		30.7918	11376	411376		30.7573	35551	235551		30.7918	3703
		30.8123	11355	411355		30.7777	40798	240798		30.8123	3702
		30.8328	11138	411138		30.7982	47308	247308		30.8328	3539
		30.8533	11257	411257		30.8186	55259	255259		30.8533	3651
		30.8738	11243	411243		30.8391	64970	264970		30.8738	3678
		30.8943	11251	411251		30.8595	76598	276598		30.8943	3545
		30.9148	11266	411266		30.88	91030	291030		30.9148	3649
		30.9352	11442	411442		30.9004	108297	308297		30.9352	3619
		30.9557	11491	411491		30.9209	128410	328410		30.9557	3697
		30.9762	11732	411732		30.9413	145711	345711		30.9762	3677
		30.9967	11974	411974		30.9618	154535	354535		30.9967	3716
		31.0172	12451	412451		30.9822	143206	343206		31.0172	3620
		31.0377	12744	412744		31.0027	115391	315391		31.0377	3636
		31.0581	12935	412935		31.0231	91723	291723		31.0581	3589
		31.0786	12939	412939		31.0436	76598	276598		31.0786	3596
		31.0991	11930	411930		31.064	59756	259756		31.0991	3609
		31.1196	11507	411507		31.0845	38115	238115		31.1196	3577
		31.1401	11282	411282		31.1049	22534	222534		31.1401	3633
		31.1606	10788	410788		31.1254	14523	214523		31.1606	3550
		31.1811	10436	410436		31.1458	10757	210757		31.1811	3669
		31.2015	9942	409942		31.1663	8699	208699		31.2015	3553
		31.222	9817	409817		31.1867	7344	207344		31.222	3505
		31.2425	9711	409711		31.2072	6297	206297		31.2425	3580
		31.263	9485	409485		31.2276	5845	205845		31.263	3540
		31.2835	9453	409453		31.2481	5294	205294		31.2835	3395
		31.304	9387	409387		31.2685	4836	204836		31.304	3483
		31.3244	9214	409214		31.289	4593	204593		31.3244	3504
		31.3449	9009	409009		31.3094	4333	204333		31.3449	3451
		31.3654	8880	408880		31.3299	4049	204049		31.3654	3490
		31.3859	9180	409180		31.3503	3849	203849		31.3859	3536
		31.4064	8931	408931		31.3708	3799	203799		31.4064	3433
		31.4269	8977	408977		31.3912	3731	203731		31.4269	3572
		31.4474	8793	408793		31.4117	3685	203685		31.4474	3598
		31.4678	8754	408754		31.4321	3636	203636		31.4678	3579
		31.4883	8645	408645		31.4526	3570	203570		31.4883	3584
		31.5088	8547	408547		31.473	3565	203565		31.5088	3476
		31.5293	8708	408708		31.4935	3543	203543		31.5293	3590
		31.5498	8446	408446		31.5139	3299	203299		31.5498	3643
		31.5703	8401	408401		31.5344	3495	203495		31.5703	3567
		31.5907	8436	408436		31.5548	3288	203288		31.5907	3401
		31.6112	8538	408538		31.5753	3274	203274		31.6112	3618
		31.6317	8388	408388		31.5957	3341	203341		31.6317	3417
		31.6522	8481	408481		31.6162	3166	203166		31.6522	3470
		31.6727	8300	408300		31.6366	3209	203209		31.6727	3368
		31.6932	8379	408379		31.6571	3209	203209		31.6932	3438
		31.7136	8330	408330		31.6775	3321	203321		31.7136	3422
		31.7341	8263	408263		31.698	3214	203214		31.7341	3473
		31.7546	8283	408283		31.7184	3245	203245		31.7546	3388
		31.7751	8272	408272		31.7389	3290	203290		31.7751	3435
		31.7956	8223	408223		31.7593	3249	203249		31.7956	3461
		31.8161	8383	408383		31.7798	3312	203312		31.8161	3524
		31.8366	8346	408346		31.8002	3198	203198		31.8366	3481
		31.857	8211	408211		31.8207	3087	203087		31.857	3568
		31.8775	8404	408404		31.8411	3103	203103		31.8775	3455
		31.898	8381	408381		31.8616	3076	203076		31.898	3513
		31.9185	8119	408119		31.882	3166	203166		31.9185	3410
		31.939	7963	407963		31.9025	3129	203129		31.939	3449
		31.9595	7666	407666		31.9229	3108	203108		31.9595	3535
		31.9799	7845	407845		31.9434	3018	203018		31.9799	3425
		32.0004	7713	407713		31.9638	3008	203008		32.0004	3519
		32.0209	7757	407757		31.9843	3039	203039		32.0209	3463
		32.0414	7701	407701		32.0047	3190	203190		32.0414	3458
		32.0619	7659	407659		32.0252	3118	203118		32.0619	3590
		32.0824	7566	407566		32.0456	3056	203056		32.0824	3465
		32.1029	7789	407789		32.0661	3144	203144		32.1029	3408
		32.1233	7618	407618		32.0866	3046	203046		32.1233	3539
		32.1438	7600	407600		32.107	3074	203074		32.1438	3431
		32.1643	7589	407589		32.1275	3012	203012		32.1643	3423
		32.1848	7414	407414		32.1479	3004	203004		32.1848	3509
		32.2053	7347	407347		32.1684	2993	202993		32.2053	3390
		32.2258	7427	407427		32.1888	2881	202881		32.2258	3475
		32.2462	7313	407313		32.2093	2986	202986		32.2462	3616
		32.2667	7377	407377		32.2297	3030	203030		32.2667	3432
		32.2872	7436	407436		32.2502	2991	202991		32.2872	3543
		32.3077	7177	407177		32.2706	2967	202967		32.3077	3575
		32.3282	7408	407408		32.2911	3018	203018		32.3282	3648
		32.3487	7283	407283		32.3115	3003	203003		32.3487	3507
		32.3692	7278	407278		32.332	3083	203083		32.3692	3512
		32.3896	7251	407251		32.3524	2970	202970		32.3896	3562
		32.4101	7300	407300		32.3729	2972	202972		32.4101	3375
		32.4306	7363	407363		32.3933	3034	203034		32.4306	3410
		32.4511	7402	407402		32.4138	3069	203069		32.4511	3452
		32.4716	7322	407322		32.4342	2989	202989		32.4716	3423
		32.4921	7342	407342		32.4547	2931	202931		32.4921	3539
		32.5125	7449	407449		32.4751	2996	202996		32.5125	3515
		32.533	7547	407547		32.4956	3049	203049		32.533	3376
		32.5535	7575	407575		32.516	3031	203031		32.5535	3459
		32.574	7701	407701		32.5365	2984	202984		32.574	3422
		32.5945	7346	407346		32.5569	2967	202967		32.5945	3350
		32.615	7190	407190		32.5774	3042	203042		32.615	3545
		32.6355	7091	407091		32.5978	2976	202976		32.6355	3485
		32.6559	6844	406844		32.6183	3025	203025		32.6559	3384
		32.6764	7060	407060		32.6387	3033	203033		32.6764	3420
		32.6969	6850	406850		32.6592	2973	202973		32.6969	3459
		32.7174	6829	406829		32.6796	2907	202907		32.7174	3405
		32.7379	6749	406749		32.7001	2909	202909		32.7379	3440
		32.7584	6823	406823		32.7205	3056	203056		32.7584	3314
		32.7788	6669	406669		32.741	3040	203040		32.7788	3441
		32.7993	6799	406799		32.7614	3032	203032		32.7993	3404
		32.8198	6804	406804		32.7819	2995	202995		32.8198	3434
		32.8403	6579	406579		32.8023	3019	203019		32.8403	3319
		32.8608	6755	406755		32.8228	3012	203012		32.8608	3362
		32.8813	6777	406777		32.8432	3002	203002		32.8813	3321
		32.9018	6598	406598		32.8637	3121	203121		32.9018	3339
		32.9222	6779	406779		32.8841	3056	203056		32.9222	3385
		32.9427	6673	406673		32.9046	3106	203106		32.9427	3358
		32.9632	6401	406401		32.925	3091	203091		32.9632	3480
		32.9837	6566	406566		32.9455	3033	203033		32.9837	3409
		33.0042	6522	406522		32.9659	3147	203147		33.0042	3344
		33.0247	6347	406347		32.9864	3137	203137		33.0247	3415
		33.0451	6458	406458		33.0068	3052	203052		33.0451	3456
		33.0656	6312	406312		33.0273	3036	203036		33.0656	3360
		33.0861	6457	406457		33.0477	2996	202996		33.0861	3508
		33.1066	6436	406436		33.0682	3007	203007		33.1066	3495
		33.1271	6338	406338		33.0886	2988	202988		33.1271	3514
		33.1476	6282	406282		33.1091	3024	203024		33.1476	3445
		33.1681	6250	406250		33.1295	3158	203158		33.1681	3476
		33.1885	6287	406287		33.15	3141	203141		33.1885	3540
		33.209	6213	406213		33.1704	3158	203158		33.209	3557
		33.2295	6173	406173		33.1909	3177	203177		33.2295	3722
		33.25	6200	406200		33.2113	3215	203215		33.25	3829
		33.2705	6149	406149		33.2318	3342	203342		33.2705	4031
		33.291	6279	406279		33.2522	3412	203412		33.291	4178
		33.3114	6197	406197		33.2727	3534	203534		33.3114	4327
		33.3319	6255	406255		33.2931	3620	203620		33.3319	4423
		33.3524	6107	406107		33.3136	3651	203651		33.3524	4791
		33.3729	6088	406088		33.334	3910	203910		33.3729	5076
		33.3934	6198	406198		33.3545	4071	204071		33.3934	5393
		33.4139	6125	406125		33.3749	4281	204281		33.4139	5778
		33.4344	6100	406100		33.3954	4543	204543		33.4344	6524
		33.4548	6111	406111		33.4158	4719	204719		33.4548	7127
		33.4753	6228	406228		33.4363	5057	205057		33.4753	7886
		33.4958	5957	405957		33.4567	5477	205477		33.4958	8846
		33.5163	6151	406151		33.4772	6000	206000		33.5163	10140
		33.5368	6218	406218		33.4976	6610	206610		33.5368	11799
		33.5573	6355	406355		33.5181	7483	207483		33.5573	13324
		33.5777	6446	406446		33.5385	8244	208244		33.5777	15371
		33.5982	6554	406554		33.559	9510	209510		33.5982	17113
		33.6187	6480	406480		33.5794	9922	209922		33.6187	18280
		33.6392	6663	406663		33.5999	9560	209560		33.6392	17603
		33.6597	6972	406972		33.6203	8345	208345		33.6597	15625
		33.6802	6961	406961		33.6408	8383	208383		33.6802	12667
		33.7007	6900	406900		33.6612	8794	208794		33.7007	11049
		33.7211	7143	407143		33.6817	8969	208969		33.7211	9747
		33.7416	6785	406785		33.7021	9132	209132		33.7416	8029
		33.7621	6550	406550		33.7226	9478	209478		33.7621	6177
		33.7826	6565	406565		33.743	10121	210121		33.7826	4836
		33.8031	6352	406352		33.7635	10653	210653		33.8031	4297
		33.8236	6268	406268		33.7839	10478	210478		33.8236	3963
		33.844	6205	406205		33.8044	9225	209225		33.844	3724
		33.8645	6080	406080		33.8248	8342	208342		33.8645	3637
		33.885	6032	406032		33.8453	7761	207761		33.885	3660
		33.9055	6003	406003		33.8657	7222	207222		33.9055	3530
		33.926	5969	405969		33.8862	6478	206478		33.926	3481
		33.9465	5806	405806		33.9066	5698	205698		33.9465	3371
		33.967	5912	405912		33.9271	5315	205315		33.967	3440
		33.9874	6025	406025		33.9475	5145	205145		33.9874	3451
		34.0079	6006	406006		33.968	5136	205136		34.0079	3455
		34.0284	6040	406040		33.9884	5271	205271		34.0284	3455
		34.0489	6226	406226		34.0089	5306	205306		34.0489	3296
		34.0694	6313	406313		34.0293	5696	205696		34.0694	3341
		34.0899	6478	406478		34.0498	5994	205994		34.0899	3387
		34.1103	6296	406296		34.0702	6280	206280		34.1103	3461
		34.1308	6295	406295		34.0907	6686	206686		34.1308	3349
		34.1513	6161	406161		34.1112	7170	207170		34.1513	3349
		34.1718	6163	406163		34.1316	7493	207493		34.1718	3377
		34.1923	6160	406160		34.1521	7992	207992		34.1923	3374
		34.2128	6214	406214		34.1725	8121	208121		34.2128	3247
		34.2333	6006	406006		34.193	8531	208531		34.2333	3346
		34.2537	6133	406133		34.2134	8296	208296		34.2537	3284
		34.2742	5855	405855		34.2339	8431	208431		34.2742	3233
		34.2947	5862	405862		34.2543	8691	208691		34.2947	3369
		34.3152	5852	405852		34.2748	9131	209131		34.3152	3354
		34.3357	6010	406010		34.2952	9302	209302		34.3357	3332
		34.3562	5888	405888		34.3157	9712	209712		34.3562	3364
		34.3766	5843	405843		34.3361	10117	210117		34.3766	3284
		34.3971	5882	405882		34.3566	10079	210079		34.3971	3410
		34.4176	5658	405658		34.377	9358	209358		34.4176	3395
		34.4381	5892	405892		34.3975	8416	208416		34.4381	3367
		34.4586	5823	405823		34.4179	7706	207706		34.4586	3208
		34.4791	5759	405759		34.4384	6829	206829		34.4791	3296
		34.4996	5750	405750		34.4588	6444	206444		34.4996	3324
		34.52	5757	405757		34.4793	5524	205524		34.52	3371
		34.5405	5894	405894		34.4997	4866	204866		34.5405	3281
		34.561	5838	405838		34.5202	4332	204332		34.561	3276
		34.5815	5887	405887		34.5406	3982	203982		34.5815	3349
		34.602	5749	405749		34.5611	3773	203773		34.602	3215
		34.6225	5855	405855		34.5815	3624	203624		34.6225	3380
		34.6429	5941	405941		34.602	3558	203558		34.6429	3336
		34.6634	5966	405966		34.6224	3455	203455		34.6634	3379
		34.6839	5869	405869		34.6429	3480	203480		34.6839	3343
		34.7044	5855	405855		34.6633	3239	203239		34.7044	3414
		34.7249	5820	405820		34.6838	3328	203328		34.7249	3414
		34.7454	6127	406127		34.7042	3521	203521		34.7454	3431
		34.7659	5998	405998		34.7247	3266	203266		34.7659	3450
		34.7863	6006	406006		34.7451	3412	203412		34.7863	3429
		34.8068	6009	406009		34.7656	3353	203353		34.8068	3502
		34.8273	6063	406063		34.786	3422	203422		34.8273	3386
		34.8478	6219	406219		34.8065	3396	203396		34.8478	3461
		34.8683	6057	406057		34.8269	3533	203533		34.8683	3440
		34.8888	6202	406202		34.8474	3531	203531		34.8888	3466
		34.9092	6174	406174		34.8678	3642	203642		34.9092	3469
		34.9297	6555	406555		34.8883	3635	203635		34.9297	3630
		34.9502	6748	406748		34.9087	3839	203839		34.9502	3563
		34.9707	6808	406808		34.9292	4082	204082		34.9707	3702
		34.9912	7234	407234		34.9496	4247	204247		34.9912	3808
		35.0117	7599	407599		34.9701	4338	204338		35.0117	3663
		35.0322	8216	408216		34.9905	4548	204548		35.0322	3738
		35.0526	8716	408716		35.011	4818	204818		35.0526	3760
		35.0731	9353	409353		35.0314	5086	205086		35.0731	3974
		35.0936	10151	410151		35.0519	5415	205415		35.0936	3933
		35.1141	11106	411106		35.0723	5883	205883		35.1141	4019
		35.1346	12573	412573		35.0928	6318	206318		35.1346	4269
		35.1551	14363	414363		35.1132	6801	206801		35.1551	4232
		35.1755	16605	416605		35.1337	7370	207370		35.1755	4173
		35.196	19612	419612		35.1541	7890	207890		35.196	4337
		35.2165	23780	423780		35.1746	8014	208014		35.2165	4039
		35.237	29576	429576		35.195	8008	208008		35.237	3792
		35.2575	37698	437698		35.2155	7961	207961		35.2575	3708
		35.278	44980	444980		35.2359	8067	208067		35.278	3538
		35.2985	48903	448903		35.2564	8205	208205		35.2985	3525
		35.3189	56878	456878		35.2768	8411	208411		35.3189	3408
		35.3394	66804	466804		35.2973	8986	208986		35.3394	3600
		35.3599	76234	476234		35.3177	9295	209295		35.3599	3540
		35.3804	88478	488478		35.3382	8633	208633		35.3804	3599
		35.4009	104689	504689		35.3586	6976	206976		35.4009	3626
		35.4214	107797	507797		35.3791	6477	206477		35.4214	3631
		35.4418	80332	480332		35.3995	7310	207310		35.4418	3693
		35.4623	57303	457303		35.42	7780	207780		35.4623	3909
		35.4828	52114	452114		35.4404	6206	206206		35.4828	3905
		35.5033	52710	452710		35.4609	4699	204699		35.5033	4046
		35.5238	42448	442448		35.4813	4416	204416		35.5238	4201
		35.5443	24505	424505		35.5018	4610	204610		35.5443	4548
		35.5647	14895	414895		35.5222	4505	204505		35.5647	4809
		35.5852	11074	411074		35.5427	3832	203832		35.5852	5263
		35.6057	9287	409287		35.5631	3726	203726		35.6057	5649
		35.6262	8144	408144		35.5836	3499	203499		35.6262	6004
		35.6467	7357	407357		35.604	3483	203483		35.6467	6525
		35.6672	7109	407109		35.6245	3449	203449		35.6672	7131
		35.6877	6804	406804		35.6449	3459	203459		35.6877	7811
		35.7081	6289	406289		35.6654	3432	203432		35.7081	8482
		35.7286	6219	406219		35.6858	3541	203541		35.7286	9301
		35.7491	6190	406190		35.7063	3459	203459		35.7491	10695
		35.7696	6007	406007		35.7267	3499	203499		35.7696	12174
		35.7901	6083	406083		35.7472	3625	203625		35.7901	14163
		35.8106	6178	406178		35.7676	3744	203744		35.8106	15948
		35.831	5988	405988		35.7881	3855	203855		35.831	18414
		35.8515	6208	406208		35.8085	4174	204174		35.8515	20990
		35.872	6171	406171		35.829	4283	204283		35.872	23912
		35.8925	6401	406401		35.8494	4625	204625		35.8925	26599
		35.913	6392	406392		35.8699	5019	205019		35.913	27138
		35.9335	6676	406676		35.8903	5405	205405		35.9335	24665
		35.954	7067	407067		35.9108	5849	205849		35.954	20408
		35.9744	7473	407473		35.9312	6398	206398		35.9744	16950
		35.9949	7905	407905		35.9517	7050	207050		35.9949	15524
		36.0154	9098	409098		35.9721	7836	207836		36.0154	13393
		36.0359	10692	410692		35.9926	8547	208547		36.0359	10525
		36.0564	11854	411854		36.013	9209	209209		36.0564	7659
		36.0769	12406	412406		36.0335	10333	210333		36.0769	6075
		36.0973	13496	413496		36.0539	11417	211417		36.0973	5104
		36.1178	14671	414671		36.0744	12661	212661		36.1178	4645
		36.1383	14319	414319		36.0949	14582	214582		36.1383	4380
		36.1588	13258	413258		36.1153	16832	216832		36.1588	4092
		36.1793	12276	412276		36.1358	19259	219259		36.1793	3802
		36.1998	12111	412111		36.1562	21921	221921		36.1998	3695
		36.2203	12253	412253		36.1767	24417	224417		36.2203	3648
		36.2407	12102	412102		36.1971	27697	227697		36.2407	3688
		36.2612	12195	412195		36.2176	29952	229952		36.2612	3581
		36.2817	12503	412503		36.238	29888	229888		36.2817	3552
		36.3022	12887	412887		36.2585	25297	225297		36.3022	3551
		36.3227	13119	413119		36.2789	20009	220009		36.3227	3594
		36.3432	13181	413181		36.2994	18484	218484		36.3432	3575
		36.3636	13494	413494		36.3198	18116	218116		36.3636	3440
		36.3841	13811	413811		36.3403	16858	216858		36.3841	3473
		36.4046	14545	414545		36.3607	14104	214104		36.4046	3401
		36.4251	15674	415674		36.3812	11964	211964		36.4251	3473
		36.4456	17480	417480		36.4016	11887	211887		36.4456	3436
		36.4661	20310	420310		36.4221	12578	212578		36.4661	3457
		36.4866	24280	424280		36.4425	13880	213880		36.4866	3288
		36.507	27551	427551		36.463	15558	215558		36.507	3451
		36.5275	30284	430284		36.4834	17123	217123		36.5275	3441
		36.548	31784	431784		36.5039	19501	219501		36.548	3403
		36.5685	30742	430742		36.5243	22626	222626		36.5685	3422
		36.589	28083	428083		36.5448	26468	226468		36.589	3437
		36.6095	24242	424242		36.5652	31205	231205		36.6095	3481
		36.6299	21201	421201		36.5857	33875	233875		36.6299	3416
		36.6504	18472	418472		36.6061	29076	229076		36.6504	3359
		36.6709	15823	415823		36.6266	22511	222511		36.6709	3384
		36.6914	12502	412502		36.647	19603	219603		36.6914	3361
		36.7119	9787	409787		36.6675	19389	219389		36.7119	3372
		36.7324	8178	408178		36.6879	17365	217365		36.7324	3413
		36.7529	6989	406989		36.7084	12804	212804		36.7529	3438
		36.7733	6245	406245		36.7288	9070	209070		36.7733	3418
		36.7938	5832	405832		36.7493	6792	206792		36.7938	3391
		36.8143	5516	405516		36.7697	5813	205813		36.8143	3355
		36.8348	5423	405423		36.7902	5213	205213		36.8348	3417
		36.8553	5202	405202		36.8106	4709	204709		36.8553	3394
		36.8758	5030	405030		36.8311	4370	204370		36.8758	3344
		36.8962	4818	404818		36.8515	4109	204109		36.8962	3341
		36.9167	4985	404985		36.872	4027	204027		36.9167	3400
		36.9372	4862	404862		36.8924	3806	203806		36.9372	3375
		36.9577	4868	404868		36.9129	3630	203630		36.9577	3383
		36.9782	4741	404741		36.9333	3638	203638		36.9782	3292
		36.9987	4726	404726		36.9538	3530	203530		36.9987	3400
		37.0192	4702	404702		36.9742	3636	203636		37.0192	3373
		37.0396	4604	404604		36.9947	3501	203501		37.0396	3306
		37.0601	4640	404640		37.0151	3434	203434		37.0601	3358
		37.0806	4684	404684		37.0356	3369	203369		37.0806	3335
		37.1011	4537	404537		37.056	3251	203251		37.1011	3449
		37.1216	4626	404626		37.0765	3269	203269		37.1216	3299
		37.1421	4497	404497		37.0969	3242	203242		37.1421	3370
		37.1625	4543	404543		37.1174	3219	203219		37.1625	3326
		37.183	4601	404601		37.1378	3211	203211		37.183	3357
		37.2035	4476	404476		37.1583	3188	203188		37.2035	3339
		37.224	4746	404746		37.1787	3144	203144		37.224	3278
		37.2445	4545	404545		37.1992	3204	203204		37.2445	3353
		37.265	4459	404459		37.2196	3195	203195		37.265	3395
		37.2855	4517	404517		37.2401	3139	203139		37.2855	3389
		37.3059	4415	404415		37.2605	3190	203190		37.3059	3435
		37.3264	4460	404460		37.281	3124	203124		37.3264	3402
		37.3469	4494	404494		37.3014	3120	203120		37.3469	3404
		37.3674	4448	404448		37.3219	3249	203249		37.3674	3401
		37.3879	4590	404590		37.3423	3113	203113		37.3879	3363
		37.4084	4527	404527		37.3628	3076	203076		37.4084	3581
		37.4288	4616	404616		37.3832	3085	203085		37.4288	3470
		37.4493	4597	404597		37.4037	3089	203089		37.4493	3491
		37.4698	4559	404559		37.4241	3127	203127		37.4698	3526
		37.4903	4559	404559		37.4446	3104	203104		37.4903	3448
		37.5108	4499	404499		37.465	3133	203133		37.5108	3602
		37.5313	4645	404645		37.4855	3027	203027		37.5313	3530
		37.5518	4695	404695		37.5059	3144	203144		37.5518	3575
		37.5722	4718	404718		37.5264	2998	202998		37.5722	3626
		37.5927	4732	404732		37.5468	2963	202963		37.5927	3756
		37.6132	4774	404774		37.5673	3088	203088		37.6132	3595
		37.6337	4853	404853		37.5877	2928	202928		37.6337	3816
		37.6542	4884	404884		37.6082	3047	203047		37.6542	3807
		37.6747	4919	404919		37.6286	3087	203087		37.6747	3915
		37.6951	5278	405278		37.6491	3076	203076		37.6951	4047
		37.7156	5448	405448		37.6695	3142	203142		37.7156	4022
		37.7361	5412	405412		37.69	2986	202986		37.7361	4123
		37.7566	5800	405800		37.7104	3038	203038		37.7566	4045
		37.7771	6251	406251		37.7309	3089	203089		37.7771	4141
		37.7976	6590	406590		37.7513	3068	203068		37.7976	4210
		37.8181	6836	406836		37.7718	3175	203175		37.8181	4214
		37.8385	7130	407130		37.7922	3121	203121		37.8385	4148
		37.859	7981	407981		37.8127	3154	203154		37.859	4229
		37.8795	8299	408299		37.8331	3143	203143		37.8795	4120
		37.9	8297	408297		37.8536	3128	203128		37.9	4133
		37.9205	7622	407622		37.874	3191	203191		37.9205	4118
		37.941	7191	407191		37.8945	3391	203391		37.941	4353
		37.9614	6620	406620		37.9149	3239	203239		37.9614	4172
		37.9819	6341	406341		37.9354	3376	203376		37.9819	4332
		38.0024	6055	406055		37.9558	3263	203263		38.0024	4285
		38.0229	5798	405798		37.9763	3284	203284		38.0229	4292
		38.0434	4990	404990		37.9967	3385	203385		38.0434	4382
		38.0639	4871	404871		38.0172	3433	203433		38.0639	4243
		38.0844	4735	404735		38.0376	3429	203429		38.0844	4329
		38.1048	4595	404595		38.0581	3461	203461		38.1048	4322
		38.1253	4641	404641		38.0785	3544	203544		38.1253	4294
		38.1458	4572	404572		38.099	3504	203504		38.1458	4434
		38.1663	4623	404623		38.1195	3588	203588		38.1663	4383
		38.1868	4655	404655		38.1399	3691	203691		38.1868	4365
		38.2073	4672	404672		38.1604	3796	203796		38.2073	4368
		38.2277	4712	404712		38.1808	3853	203853		38.2277	4391
		38.2482	4713	404713		38.2013	3981	203981		38.2482	4465
		38.2687	4943	404943		38.2217	3949	203949		38.2687	4400
		38.2892	5133	405133		38.2422	4042	204042		38.2892	4547
		38.3097	5345	405345		38.2626	4087	204087		38.3097	4482
		38.3302	5558	405558		38.2831	4232	204232		38.3302	4358
		38.3507	5900	405900		38.3035	4457	204457		38.3507	4488
		38.3711	6398	406398		38.324	4385	204385		38.3711	4490
		38.3916	7028	407028		38.3444	4574	204574		38.3916	4506
		38.4121	7721	407721		38.3649	4842	204842		38.4121	4581
		38.4326	8230	408230		38.3853	4804	204804		38.4326	4704
		38.4531	8519	408519		38.4058	4655	204655		38.4531	4743
		38.4736	8707	408707		38.4262	4429	204429		38.4736	4750
		38.494	8393	408393		38.4467	4381	204381		38.494	4883
		38.5145	8372	408372		38.4671	4500	204500		38.5145	5039
		38.535	9035	409035		38.4876	4561	204561		38.535	5212
		38.5555	9988	409988		38.508	4509	204509		38.5555	5195
		38.576	10973	410973		38.5285	3809	203809		38.576	5435
		38.5965	11329	411329		38.5489	3698	203698		38.5965	5722
		38.617	11879	411879		38.5694	3823	203823		38.617	6068
		38.6374	13043	413043		38.5898	3757	203757		38.6374	6651
		38.6579	13719	413719		38.6103	3843	203843		38.6579	7469
		38.6784	13311	413311		38.6307	3886	203886		38.6784	8912
		38.6989	11160	411160		38.6512	4107	204107		38.6989	10814
		38.7194	9125	409125		38.6716	4334	204334		38.7194	12847
		38.7399	8773	408773		38.6921	4429	204429		38.7399	15104
		38.7603	8533	408533		38.7125	4560	204560		38.7603	17667
		38.7808	7669	407669		38.733	4872	204872		38.7808	20609
		38.8013	6285	406285		38.7534	5237	205237		38.8013	23660
		38.8218	5178	405178		38.7739	5604	205604		38.8218	27777
		38.8423	4516	404516		38.7943	5922	205922		38.8423	33241
		38.8628	4340	404340		38.8148	6380	206380		38.8628	39838
		38.8833	4344	404344		38.8352	7024	207024		38.8833	46801
		38.9037	4121	404121		38.8557	7611	207611		38.9037	55730
		38.9242	4100	404100		38.8761	8204	208204		38.9242	68153
		38.9447	4031	404031		38.8966	8833	208833		38.9447	80502
		38.9652	3949	403949		38.917	9869	209869		38.9652	92884
		38.9857	3952	403952		38.9375	10860	210860		38.9857	103853
		39.0062	3887	403887		38.9579	12110	212110		39.0062	124711
		39.0266	3886	403886		38.9784	13307	213307		39.0266	151669
		39.0471	3925	403925		38.9988	15019	215019		39.0471	179509
		39.0676	3904	403904		39.0193	16216	216216		39.0676	199241
		39.0881	3856	403856		39.0397	17526	217526		39.0881	207506
		39.1086	3719	403719		39.0602	17436	217436		39.1086	181647
		39.1291	3894	403894		39.0806	15245	215245		39.1291	137531
		39.1496	3832	403832		39.1011	12667	212667		39.1496	107568
		39.17	3697	403697		39.1215	10948	210948		39.17	98419
		39.1905	3791	403791		39.142	10225	210225		39.1905	95023
		39.211	3770	403770		39.1624	9280	209280		39.211	74687
		39.2315	3609	403609		39.1829	7682	207682		39.2315	46642
		39.252	3675	403675		39.2033	5884	205884		39.252	25432
		39.2725	3763	403763		39.2238	4791	204791		39.2725	16249
		39.2929	3718	403718		39.2442	4179	204179		39.2929	12668
		39.3134	3758	403758		39.2647	3807	203807		39.3134	10568
		39.3339	3628	403628		39.2851	3551	203551		39.3339	9147
		39.3544	3675	403675		39.3056	3586	203586		39.3544	7990
		39.3749	3640	403640		39.326	3426	203426		39.3749	7308
		39.3954	3555	403555		39.3465	3400	203400		39.3954	6745
		39.4159	3689	403689		39.3669	3348	203348		39.4159	6301
		39.4363	3703	403703		39.3874	3225	203225		39.4363	5903
		39.4568	3643	403643		39.4078	3202	203202		39.4568	5531
		39.4773	3667	403667		39.4283	3214	203214		39.4773	5303
		39.4978	3826	403826		39.4487	3180	203180		39.4978	5266
		39.5183	3671	403671		39.4692	3261	203261		39.5183	4955
		39.5388	3711	403711		39.4896	3178	203178		39.5388	4936
		39.5592	3742	403742		39.5101	3225	203225		39.5592	4782
		39.5797	3612	403612		39.5305	3191	203191		39.5797	4800
		39.6002	3603	403603		39.551	3148	203148		39.6002	4783
		39.6207	3724	403724		39.5714	3227	203227		39.6207	4774
		39.6412	3622	403622		39.5919	3218	203218		39.6412	4556
		39.6617	3666	403666		39.6123	3145	203145		39.6617	4581
		39.6821	3706	403706		39.6328	3257	203257		39.6821	4601
		39.7026	3660	403660		39.6532	3222	203222		39.7026	4419
		39.7231	3606	403606		39.6737	3251	203251		39.7231	4450
		39.7436	3604	403604		39.6941	3299	203299		39.7436	4392
		39.7641	3772	403772		39.7146	3205	203205		39.7641	4404
		39.7846	3674	403674		39.735	3256	203256		39.7846	4382
		39.8051	3654	403654		39.7555	3273	203273		39.8051	4370
		39.8255	3554	403554		39.7759	3150	203150		39.8255	4321
		39.846	3625	403625		39.7964	3238	203238		39.846	4267
		39.8665	3652	403652		39.8168	3148	203148		39.8665	4346
		39.887	3590	403590		39.8373	3252	203252		39.887	4242
		39.9075	3691	403691		39.8577	3194	203194		39.9075	4298
		39.928	3696	403696		39.8782	3153	203153		39.928	4194
		39.9484	3701	403701		39.8986	3219	203219		39.9484	4319
		39.9689	3631	403631		39.9191	3242	203242		39.9689	4104
		39.9894	3688	403688		39.9395	3229	203229		39.9894	4060
		40.0099	3536	403536		39.96	3297	203297		40.0099	4150
		40.0304	3548	403548		39.9804	3174	203174		40.0304	4229
		40.0509	3573	403573		40.0009	3125	203125		40.0509	3973
		40.0714	3766	403766		40.0213	3083	203083		40.0714	4138
		40.0918	3630	403630		40.0418	3194	203194		40.0918	4043
		40.1123	3667	403667		40.0622	3139	203139		40.1123	4086
		40.1328	3758	403758		40.0827	3262	203262		40.1328	4055
		40.1533	3802	403802		40.1032	3280	203280		40.1533	3992
		40.1738	3797	403797		40.1236	3215	203215		40.1738	3998
		40.1943	3884	403884		40.1441	3200	203200		40.1943	4046
		40.2147	3962	403962		40.1645	3152	203152		40.2147	4002
		40.2352	3981	403981		40.185	3354	203354		40.2352	3908
		40.2557	4120	404120		40.2054	3204	203204		40.2557	3984
		40.2762	4276	404276		40.2259	3236	203236		40.2762	3956
		40.2967	4602	404602		40.2463	3222	203222		40.2967	3898
		40.3172	4730	404730		40.2668	3315	203315		40.3172	3892
		40.3377	4975	404975		40.2872	3436	203436		40.3377	3922
		40.3581	5119	405119		40.3077	3339	203339		40.3581	3776
		40.3786	4998	404998		40.3281	3364	203364		40.3786	3966
		40.3991	4852	404852		40.3486	3409	203409		40.3991	3895
		40.4196	4625	404625		40.369	3351	203351		40.4196	3844
		40.4401	4593	404593		40.3895	3613	203613		40.4401	3806
		40.4606	4558	404558		40.4099	3660	203660		40.4606	3888
		40.481	4380	404380		40.4304	3392	203392		40.481	3898
		40.5015	4243	404243		40.4508	3442	203442		40.5015	3800
		40.522	4184	404184		40.4713	3523	203523		40.522	3837
		40.5425	4116	404116		40.4917	3589	203589		40.5425	3834
		40.563	4104	404104		40.5122	3643	203643		40.563	3795
		40.5835	3953	403953		40.5326	3791	203791		40.5835	3732
		40.604	4217	404217		40.5531	3809	203809		40.604	3831
		40.6244	4220	404220		40.5735	3959	203959		40.6244	3851
		40.6449	4416	404416		40.594	4156	204156		40.6449	3780
		40.6654	4443	404443		40.6144	4370	204370		40.6654	3743
		40.6859	4758	404758		40.6349	4708	204708		40.6859	3768
		40.7064	4902	404902		40.6553	4926	204926		40.7064	3798
		40.7269	5127	405127		40.6758	5356	205356		40.7269	3910
		40.7473	5656	405656		40.6962	6056	206056		40.7473	3671
		40.7678	6273	406273		40.7167	6840	206840		40.7678	3747
		40.7883	7428	407428		40.7371	7382	207382		40.7883	3792
		40.8088	8929	408929		40.7576	8447	208447		40.8088	3765
		40.8293	10640	410640		40.778	9481	209481		40.8293	3832
		40.8498	12127	412127		40.7985	10407	210407		40.8498	3852
		40.8703	12932	412932		40.8189	11591	211591		40.8703	3884
		40.8907	12366	412366		40.8394	12804	212804		40.8907	3791
		40.9112	10345	410345		40.8598	14194	214194		40.9112	3859
		40.9317	8895	408895		40.8803	15814	215814		40.9317	3825
		40.9522	8426	408426		40.9007	17316	217316		40.9522	3886
		40.9727	8467	408467		40.9212	19127	219127		40.9727	3742
		40.9932	7894	407894		40.9416	20868	220868		40.9932	3714
		41.0136	6529	406529		40.9621	23383	223383		41.0136	3970
		41.0341	5238	405238		40.9825	25577	225577		41.0341	3773
		41.0546	4509	404509		41.003	28093	228093		41.0546	3962
		41.0751	4175	404175		41.0234	30822	230822		41.0751	3852
		41.0956	4064	404064		41.0439	33218	233218		41.0956	3883
		41.1161	3983	403983		41.0643	34967	234967		41.1161	3797
		41.1366	3847	403847		41.0848	34580	234580		41.1366	3790
		41.157	3771	403771		41.1052	32313	232313		41.157	3845
		41.1775	3722	403722		41.1257	27855	227855		41.1775	3871
		41.198	3835	403835		41.1461	24253	224253		41.198	3832
		41.2185	3621	403621		41.1666	21487	221487		41.2185	3718
		41.239	3608	403608		41.187	19690	219690		41.239	3840
		41.2595	3607	403607		41.2075	17179	217179		41.2595	3859
		41.2799	3579	403579		41.2279	14074	214074		41.2799	3769
		41.3004	3676	403676		41.2484	11075	211075		41.3004	3734
		41.3209	3604	403604		41.2688	9106	209106		41.3209	3942
		41.3414	3784	403784		41.2893	7927	207927		41.3414	3952
		41.3619	3798	403798		41.3097	6829	206829		41.3619	3948
		41.3824	3849	403849		41.3302	5990	205990		41.3824	4065
		41.4029	4029	404029		41.3506	5547	205547		41.4029	4177
		41.4233	4133	404133		41.3711	5135	205135		41.4233	4367
		41.4438	4234	404234		41.3915	4835	204835		41.4438	4422
		41.4643	4269	404269		41.412	4455	204455		41.4643	4470
		41.4848	4453	404453		41.4324	4240	204240		41.4848	4659
		41.5053	4827	404827		41.4529	3989	203989		41.5053	4896
		41.5258	4912	404912		41.4733	3882	203882		41.5258	5080
		41.5462	5348	405348		41.4938	3705	203705		41.5462	5079
		41.5667	5632	405632		41.5142	3511	203511		41.5667	5564
		41.5872	5982	405982		41.5347	3589	203589		41.5872	5903
		41.6077	6166	406166		41.5551	3421	203421		41.6077	6102
		41.6282	6771	406771		41.5756	3482	203482		41.6282	6415
		41.6487	6840	406840		41.596	3426	203426		41.6487	6964
		41.6692	6402	406402		41.6165	3360	203360		41.6692	7526
		41.6896	5895	405895		41.6369	3461	203461		41.6896	8164
		41.7101	5440	405440		41.6574	3568	203568		41.7101	8998
		41.7306	5366	405366		41.6778	3472	203472		41.7306	9336
		41.7511	5175	405175		41.6983	3353	203353		41.7511	9475
		41.7716	4978	404978		41.7187	3375	203375		41.7716	8942
		41.7921	4807	404807		41.7392	3263	203263		41.7921	8141
		41.8125	4486	404486		41.7596	3364	203364		41.8125	7208
		41.833	4514	404514		41.7801	3374	203374		41.833	6938
		41.8535	4389	404389		41.8005	3281	203281		41.8535	6462
		41.874	4533	404533		41.821	3241	203241		41.874	6247
		41.8945	4723	404723		41.8414	3168	203168		41.8945	5533
		41.915	5155	405155		41.8619	3319	203319		41.915	4854
		41.9355	5696	405696		41.8823	3272	203272		41.9355	4458
		41.9559	6289	406289		41.9028	3294	203294		41.9559	4263
		41.9764	6603	406603		41.9232	3332	203332		41.9764	4158
		41.9969	7125	407125		41.9437	3297	203297		41.9969	4065
		42.0174	7629	407629		41.9641	3350	203350		42.0174	4017
		42.0379	8204	408204		41.9846	3378	203378		42.0379	3976
		42.0584	8836	408836		42.005	3349	203349		42.0584	4030
		42.0788	9395	409395		42.0255	3389	203389		42.0788	3929
		42.0993	10123	410123		42.0459	3445	203445		42.0993	4065
		42.1198	10549	410549		42.0664	3514	203514		42.1198	4178
		42.1403	9814	409814		42.0868	3401	203401		42.1403	4361
		42.1608	8749	408749		42.1073	3549	203549		42.1608	4585
		42.1813	7973	407973		42.1278	3842	203842		42.1813	4910
		42.2018	7432	407432		42.1482	4162	204162		42.2018	5250
		42.2222	6780	406780		42.1687	4129	204129		42.2222	5532
		42.2427	6377	406377		42.1891	3768	203768		42.2427	5992
		42.2632	5888	405888		42.2096	3840	203840		42.2632	6454
		42.2837	4960	404960		42.23	3952	203952		42.2837	7201
		42.3042	4477	404477		42.2505	4177	204177		42.3042	7664
		42.3247	3995	403995		42.2709	4231	204231		42.3247	8325
		42.3451	3850	403850		42.2914	4209	204209		42.3451	9459
		42.3656	3739	403739		42.3118	4340	204340		42.3656	10314
		42.3861	3762	403762		42.3323	4386	204386		42.3861	11595
		42.4066	3854	403854		42.3527	4603	204603		42.4066	13284
		42.4271	3669	403669		42.3732	4754	204754		42.4271	15428
		42.4476	3566	403566		42.3936	4938	204938		42.4476	17825
		42.4681	3596	403596		42.4141	5245	205245		42.4681	20255
		42.4885	3706	403706		42.4345	5333	205333		42.4885	22563
		42.509	3820	403820		42.455	5644	205644		42.509	25505
		42.5295	3769	403769		42.4754	5789	205789		42.5295	26923
		42.55	3970	403970		42.4959	6051	206051		42.55	25764
		42.5705	3949	403949		42.5163	5982	205982		42.5705	22564
		42.591	4352	404352		42.5368	6151	206151		42.591	17927
		42.6114	4312	404312		42.5572	5618	205618		42.6114	16012
		42.6319	4553	404553		42.5777	5404	205404		42.6319	15419
		42.6524	4749	404749		42.5981	4988	204988		42.6524	14228
		42.6729	5074	405074		42.6186	4856	204856		42.6729	11937
		42.6934	5540	405540		42.639	4537	204537		42.6934	9020
		42.7139	6058	406058		42.6595	4239	204239		42.7139	6554
		42.7344	6529	406529		42.6799	3980	203980		42.7344	5598
		42.7548	7461	407461		42.7004	3800	203800		42.7548	4998
		42.7753	8779	408779		42.7208	3603	203603		42.7753	4750
		42.7958	9992	409992		42.7413	3545	203545		42.7958	4363
		42.8163	11218	411218		42.7617	3482	203482		42.8163	4166
		42.8368	12411	412411		42.7822	3345	203345		42.8368	4164
		42.8573	15451	415451		42.8026	3267	203267		42.8573	4053
		42.8777	18492	418492		42.8231	3368	203368		42.8777	4030
		42.8982	18925	418925		42.8435	3367	203367		42.8982	4001
		42.9187	16618	416618		42.864	3308	203308		42.9187	3830
		42.9392	13982	413982		42.8844	3451	203451		42.9392	3812
		42.9597	11867	411867		42.9049	3582	203582		42.9597	3968
		42.9802	11759	411759		42.9253	3630	203630		42.9802	3746
		43.0007	11413	411413		42.9458	3361	203361		43.0007	3734
		43.0211	10601	410601		42.9662	3254	203254		43.0211	3698
		43.0416	8431	408431		42.9867	3249	203249		43.0416	3785
		43.0621	6796	406796		43.0071	3402	203402		43.0621	3572
		43.0826	5470	405470		43.0276	3348	203348		43.0826	3727
		43.1031	4840	404840		43.048	3324	203324		43.1031	3653
		43.1236	4381	404381		43.0685	3251	203251		43.1236	3752
		43.144	4062	404062		43.0889	3310	203310		43.144	3696
		43.1645	3831	403831		43.1094	3146	203146		43.1645	3692
		43.185	3867	403867		43.1298	3065	203065		43.185	3604
		43.2055	3617	403617		43.1503	3123	203123		43.2055	3642
		43.226	3504	403504		43.1707	3046	203046		43.226	3573
		43.2465	3611	403611		43.1912	3097	203097		43.2465	3603
		43.267	3445	403445		43.2116	3075	203075		43.267	3729
		43.2874	3473	403473		43.2321	3092	203092		43.2874	3626
		43.3079	3469	403469		43.2525	3179	203179		43.3079	3630
		43.3284	3414	403414		43.273	3138	203138		43.3284	3611
		43.3489	3431	403431		43.2934	3117	203117		43.3489	3598
		43.3694	3456	403456		43.3139	3132	203132		43.3694	3587
		43.3899	3417	403417		43.3343	3091	203091		43.3899	3598
		43.4103	3371	403371		43.3548	3201	203201		43.4103	3663
		43.4308	3315	403315		43.3752	3085	203085		43.4308	3624
		43.4513	3306	403306		43.3957	3204	203204		43.4513	3691
		43.4718	3414	403414		43.4161	3119	203119		43.4718	3544
		43.4923	3367	403367		43.4366	3218	203218		43.4923	3632
		43.5128	3286	403286		43.457	3399	203399		43.5128	3634
		43.5332	3395	403395		43.4775	3393	203393		43.5332	3560
		43.5537	3441	403441		43.4979	3439	203439		43.5537	3660
		43.5742	3379	403379		43.5184	3555	203555		43.5742	3554
		43.5947	3369	403369		43.5388	3557	203557		43.5947	3670
		43.6152	3403	403403		43.5593	3647	203647		43.6152	3539
		43.6357	3334	403334		43.5797	3614	203614		43.6357	3689
		43.6562	3494	403494		43.6002	3727	203727		43.6562	3539
		43.6766	3467	403467		43.6206	3956	203956		43.6766	3532
		43.6971	3436	403436		43.6411	4090	204090		43.6971	3782
		43.7176	3394	403394		43.6615	3990	203990		43.7176	3571
		43.7381	3460	403460		43.682	4351	204351		43.7381	3699
		43.7586	3463	403463		43.7024	4520	204520		43.7586	3607
		43.7791	3509	403509		43.7229	4865	204865		43.7791	3458
		43.7995	3534	403534		43.7433	4958	204958		43.7995	3591
		43.82	3622	403622		43.7638	5323	205323		43.82	3663
		43.8405	3569	403569		43.7842	5611	205611		43.8405	3657
		43.861	3669	403669		43.8047	5888	205888		43.861	3641
		43.8815	3734	403734		43.8251	6088	206088		43.8815	3658
		43.902	3843	403843		43.8456	6241	206241		43.902	3605
		43.9225	4046	404046		43.866	5907	205907		43.9225	3790
		43.9429	4192	404192		43.8865	5430	205430		43.9429	3868
		43.9634	4208	404208		43.9069	5143	205143		43.9634	3708
		43.9839	4597	404597		43.9274	4919	204919		43.9839	3777
		44.0044	4889	404889		43.9478	4802	204802		44.0044	4018
		44.0249	5254	405254		43.9683	4472	204472		44.0249	4102
		44.0454	5921	405921		43.9887	4288	204288		44.0454	4254
		44.0658	6352	406352		44.0092	3991	203991		44.0658	4403
		44.0863	6644	406644		44.0296	3754	203754		44.0863	4658
		44.1068	7006	407006		44.0501	3629	203629		44.1068	4909
		44.1273	7056	407056		44.0705	3677	203677		44.1273	5239
		44.1478	7091	407091		44.091	3489	203489		44.1478	5581
		44.1683	6990	406990		44.1114	3565	203565		44.1683	6001
		44.1888	7371	407371		44.1319	3808	203808		44.1888	6758
		44.2092	8029	408029		44.1524	3668	203668		44.2092	7354
		44.2297	8735	408735		44.1728	3478	203478		44.2297	7915
		44.2502	9250	409250		44.1933	3371	203371		44.2502	8516
		44.2707	9781	409781		44.2137	3504	203504		44.2707	9275
		44.2912	10649	410649		44.2342	3531	203531		44.2912	10215
		44.3117	12204	412204		44.2546	3638	203638		44.3117	11381
		44.3321	14639	414639		44.2751	3569	203569		44.3321	12709
		44.3526	17216	417216		44.2955	3493	203493		44.3526	13789
		44.3731	18697	418697		44.316	3562	203562		44.3731	15539
		44.3936	18298	418298		44.3364	3715	203715		44.3936	16515
		44.4141	16228	416228		44.3569	3849	203849		44.4141	17696
		44.4346	12985	412985		44.3773	4101	204101		44.4346	18248
		44.4551	11279	411279		44.3978	4424	204424		44.4551	17304
		44.4755	11117	411117		44.4182	4189	204189		44.4755	15896
		44.496	11064	411064		44.4387	4112	204112		44.496	14620
		44.5165	10278	410278		44.4591	4299	204299		44.5165	14318
		44.537	8412	408412		44.4796	4562	204562		44.537	14544
		44.5575	6108	406108		44.5	4759	204759		44.5575	14689
		44.578	4841	404841		44.5205	4946	204946		44.578	14468
		44.5984	4362	404362		44.5409	4906	204906		44.5984	12926
		44.6189	4104	404104		44.5614	4864	204864		44.6189	9892
		44.6394	4048	404048		44.5818	4438	204438		44.6394	8116
		44.6599	3910	403910		44.6023	4383	204383		44.6599	7117
		44.6804	3822	403822		44.6227	4172	204172		44.6804	6850
		44.7009	3722	403722		44.6432	4082	204082		44.7009	7058
		44.7214	3668	403668		44.6636	3994	203994		44.7214	6371
		44.7418	3638	403638		44.6841	3916	203916		44.7418	5356
		44.7623	3592	403592		44.7045	3760	203760		44.7623	4605
		44.7828	3552	403552		44.725	3572	203572		44.7828	4067
		44.8033	3705	403705		44.7454	3439	203439		44.8033	3923
		44.8238	3486	403486		44.7659	3219	203219		44.8238	3853
		44.8443	3555	403555		44.7863	3177	203177		44.8443	3785
		44.8647	3619	403619		44.8068	3264	203264		44.8647	3579
		44.8852	3729	403729		44.8272	3109	203109		44.8852	3788
		44.9057	3677	403677		44.8477	3147	203147		44.9057	3630
		44.9262	3767	403767		44.8681	3191	203191		44.9262	3562
		44.9467	4049	404049		44.8886	3180	203180		44.9467	3591
		44.9672	4282	404282		44.909	3172	203172		44.9672	3538
		44.9877	4667	404667		44.9295	3066	203066		44.9877	3564
		45.0081	4897	404897		44.9499	3100	203100		45.0081	3554
		45.0286	5460	405460		44.9704	3167	203167		45.0286	3505
		45.0491	5867	405867		44.9908	3114	203114		45.0491	3545
		45.0696	6144	406144		45.0113	3208	203208		45.0696	3565
		45.0901	6227	406227		45.0317	3220	203220		45.0901	3486
		45.1106	6104	406104		45.0522	3131	203131		45.1106	3654
		45.131	6234	406234		45.0726	3074	203074		45.131	3557
		45.1515	6604	406604		45.0931	3026	203026		45.1515	3648
		45.172	7209	407209		45.1135	3142	203142		45.172	3424
		45.1925	7757	407757		45.134	3042	203042		45.1925	3514
		45.213	8005	408005		45.1544	3145	203145		45.213	3489
		45.2335	8623	408623		45.1749	3151	203151		45.2335	3526
		45.254	9442	409442		45.1953	3073	203073		45.254	3411
		45.2744	10606	410606		45.2158	3047	203047		45.2744	3423
		45.2949	11131	411131		45.2362	3151	203151		45.2949	3419
		45.3154	12723	412723		45.2567	3138	203138		45.3154	3458
		45.3359	16994	416994		45.2771	3415	203415		45.3359	3504
		45.3564	24455	424455		45.2976	3201	203201		45.3564	3479
		45.3769	33883	433883		45.318	3241	203241		45.3769	3484
		45.3973	41789	441789		45.3385	3235	203235		45.3973	3487
		45.4178	40712	440712		45.3589	3271	203271		45.4178	3470
		45.4383	28888	428888		45.3794	3613	203613		45.4383	3460
		45.4588	18977	418977		45.3998	3809	203809		45.4588	3446
		45.4793	17727	417727		45.4203	3781	203781		45.4793	3467
		45.4998	20366	420366		45.4407	3537	203537		45.4998	3492
		45.5203	22752	422752		45.4612	3452	203452		45.5203	3410
		45.5407	20707	420707		45.4816	3418	203418		45.5407	3361
		45.5612	14095	414095		45.5021	3559	203559		45.5612	3464
		45.5817	8328	408328		45.5225	3609	203609		45.5817	3415
		45.6022	6159	406159		45.543	3643	203643		45.6022	3382
		45.6227	5091	405091		45.5634	3677	203677		45.6227	3333
		45.6432	4508	404508		45.5839	3543	203543		45.6432	3342
		45.6636	4219	404219		45.6043	3667	203667		45.6636	3375
		45.6841	4196	404196		45.6248	3740	203740		45.6841	3271
		45.7046	3822	403822		45.6452	3866	203866		45.7046	3469
		45.7251	3663	403663		45.6657	4033	204033		45.7251	3329
		45.7456	3707	403707		45.6861	4068	204068		45.7456	3287
		45.7661	3584	403584		45.7066	4249	204249		45.7661	3490
		45.7866	3457	403457		45.727	4347	204347		45.7866	3396
		45.807	3465	403465		45.7475	4569	204569		45.807	3249
		45.8275	3275	403275		45.7679	4626	204626		45.8275	3413
		45.848	3461	403461		45.7884	4999	204999		45.848	3237
		45.8685	3337	403337		45.8088	5143	205143		45.8685	3505
		45.889	3454	403454		45.8293	5350	205350		45.889	3424
		45.9095	3312	403312		45.8497	5574	205574		45.9095	3432
		45.9299	3313	403313		45.8702	5795	205795		45.9299	3328
		45.9504	3405	403405		45.8906	6098	206098		45.9504	3231
		45.9709	3226	403226		45.9111	6285	206285		45.9709	3534
		45.9914	3423	403423		45.9315	6382	206382		45.9914	3377
		46.0119	3258	403258		45.952	6306	206306		46.0119	3373
		46.0324	3252	403252		45.9724	5955	205955		46.0324	3360
		46.0529	3249	403249		45.9929	5552	205552		46.0529	3300
		46.0733	3280	403280		46.0133	5327	205327		46.0733	3433
		46.0938	3257	403257		46.0338	5152	205152		46.0938	3435
		46.1143	3223	403223		46.0542	4837	204837		46.1143	3366
		46.1348	3341	403341		46.0747	4579	204579		46.1348	3315
		46.1553	3223	403223		46.0951	4520	204520		46.1553	3333
		46.1758	3202	403202		46.1156	4061	204061		46.1758	3469
		46.1962	3324	403324		46.1361	3881	203881		46.1962	3402
		46.2167	3310	403310		46.1565	3673	203673		46.2167	3326
		46.2372	3306	403306		46.177	3532	203532		46.2372	3368
		46.2577	3374	403374		46.1974	3623	203623		46.2577	3349
		46.2782	3223	403223		46.2179	3511	203511		46.2782	3346
		46.2987	3189	403189		46.2383	3413	203413		46.2987	3334
		46.3192	3295	403295		46.2588	3460	203460		46.3192	3357
		46.3396	3281	403281		46.2792	3581	203581		46.3396	3410
		46.3601	3248	403248		46.2997	3550	203550		46.3601	3417
		46.3806	3314	403314		46.3201	3578	203578		46.3806	3348
		46.4011	3143	403143		46.3406	3612	203612		46.4011	3575
		46.4216	3229	403229		46.361	3723	203723		46.4216	3344
		46.4421	3197	403197		46.3815	3728	203728		46.4421	3434
		46.4625	3304	403304		46.4019	3836	203836		46.4625	3369
		46.483	3313	403313		46.4224	3981	203981		46.483	3309
		46.5035	3270	403270		46.4428	4085	204085		46.5035	3499
		46.524	3268	403268		46.4633	4324	204324		46.524	3372
		46.5445	3456	403456		46.4837	4458	204458		46.5445	3344
		46.565	3490	403490		46.5042	4601	204601		46.565	3504
		46.5855	3530	403530		46.5246	4674	204674		46.5855	3353
		46.6059	3639	403639		46.5451	4972	204972		46.6059	3448
		46.6264	3653	403653		46.5655	5266	205266		46.6264	3364
		46.6469	3643	403643		46.586	5468	205468		46.6469	3206
		46.6674	3903	403903		46.6064	5882	205882		46.6674	3397
		46.6879	4109	404109		46.6269	6016	206016		46.6879	3367
		46.7084	4211	404211		46.6473	6445	206445		46.7084	3423
		46.7288	4464	404464		46.6678	6725	206725		46.7288	3386
		46.7493	4724	404724		46.6882	6503	206503		46.7493	3490
		46.7698	4904	404904		46.7087	6012	206012		46.7698	3382
		46.7903	5480	405480		46.7291	5574	205574		46.7903	3312
		46.8108	5920	405920		46.7496	5184	205184		46.8108	3347
		46.8313	6379	406379		46.77	5137	205137		46.8313	3324
		46.8518	6502	406502		46.7905	5065	205065		46.8518	3421
		46.8722	6653	406653		46.8109	4851	204851		46.8722	3365
		46.8927	6467	406467		46.8314	4491	204491		46.8927	3267
		46.9132	6142	406142		46.8518	4232	204232		46.9132	3403
		46.9337	6203	406203		46.8723	4133	204133		46.9337	3335
		46.9542	6139	406139		46.8927	4180	204180		46.9542	3506
		46.9747	5963	405963		46.9132	3856	203856		46.9747	3285
		46.9951	5791	405791		46.9336	3896	203896		46.9951	3347
		47.0156	5564	405564		46.9541	3922	203922		47.0156	3350
		47.0361	5144	405144		46.9745	3885	203885		47.0361	3404
		47.0566	4778	404778		46.995	4206	204206		47.0566	3381
		47.0771	4534	404534		47.0154	4428	204428		47.0771	3422
		47.0976	4294	404294		47.0359	4421	204421		47.0976	3297
		47.1181	4331	404331		47.0563	4477	204477		47.1181	3425
		47.1385	4277	404277		47.0768	4565	204565		47.1385	3359
		47.159	4228	404228		47.0972	4658	204658		47.159	3480
		47.1795	4091	404091		47.1177	4646	204646		47.1795	3562
		47.2	4122	404122		47.1381	4463	204463		47.2	3492
		47.2205	4097	404097		47.1586	4462	204462		47.2205	3523
		47.241	4344	404344		47.179	4321	204321		47.241	3655
		47.2614	4363	404363		47.1995	4214	204214		47.2614	3640
		47.2819	4602	404602		47.2199	4118	204118		47.2819	3606
		47.3024	4906	404906		47.2404	4266	204266		47.3024	3614
		47.3229	5292	405292		47.2608	4208	204208		47.3229	3819
		47.3434	5879	405879		47.2813	4084	204084		47.3434	3977
		47.3639	6250	406250		47.3017	4129	204129		47.3639	4317
		47.3843	6484	406484		47.3222	4100	204100		47.3843	4454
		47.4048	6835	406835		47.3426	4205	204205		47.4048	4659
		47.4253	6647	406647		47.3631	4430	204430		47.4253	4934
		47.4458	6309	406309		47.3835	4727	204727		47.4458	5313
		47.4663	5827	405827		47.404	5062	205062		47.4663	5622
		47.4868	5575	405575		47.4244	5972	205972		47.4868	5897
		47.5073	5502	405502		47.4449	6706	206706		47.5073	6382
		47.5277	5175	405175		47.4653	6755	206755		47.5277	6676
		47.5482	5070	405070		47.4858	6967	206967		47.5482	7413
		47.5687	4696	404696		47.5062	7492	207492		47.5687	8136
		47.5892	4336	404336		47.5267	8108	208108		47.5892	9035
		47.6097	3964	403964		47.5471	8714	208714		47.6097	9652
		47.6302	3793	403793		47.5676	9511	209511		47.6302	10418
		47.6506	3573	403573		47.588	9851	209851		47.6506	11714
		47.6711	3475	403475		47.6085	10261	210261		47.6711	12879
		47.6916	3348	403348		47.6289	10933	210933		47.6916	14428
		47.7121	3230	403230		47.6494	11581	211581		47.7121	14500
		47.7326	3359	403359		47.6698	12390	212390		47.7326	12935
		47.7531	3322	403322		47.6903	13504	213504		47.7531	10687
		47.7736	3124	403124		47.7107	14415	214415		47.7736	8963
		47.794	3266	403266		47.7312	15543	215543		47.794	8851
		47.8145	3249	403249		47.7516	16418	216418		47.8145	8780
		47.835	3157	403157		47.7721	16500	216500		47.835	8502
		47.8555	3147	403147		47.7925	15825	215825		47.8555	7536
		47.876	3238	403238		47.813	13573	213573		47.876	6042
		47.8965	3078	403078		47.8334	11798	211798		47.8965	5020
		47.9169	3233	403233		47.8539	10424	210424		47.9169	4408
		47.9374	3176	403176		47.8743	10041	210041		47.9374	4000
		47.9579	3212	403212		47.8948	9517	209517		47.9579	3873
		47.9784	3145	403145		47.9152	8863	208863		47.9784	3576
		47.9989	3177	403177		47.9357	7379	207379		47.9989	3646
		48.0194	3088	403088		47.9561	6170	206170		48.0194	3538
		48.0399	3084	403084		47.9766	5017	205017		48.0399	3399
		48.0603	3173	403173		47.997	4679	204679		48.0603	3442
		48.0808	3152	403152		48.0175	4309	204309		48.0808	3469
		48.1013	3258	403258		48.0379	4049	204049		48.1013	3393
		48.1218	3215	403215		48.0584	4000	204000		48.1218	3514
		48.1423	3218	403218		48.0788	3914	203914		48.1423	3344
		48.1628	3195	403195		48.0993	3897	203897		48.1628	3410
		48.1832	3239	403239		48.1197	3924	203924		48.1832	3392
		48.2037	3377	403377		48.1402	3906	203906		48.2037	3366
		48.2242	3279	403279		48.1607	3860	203860		48.2242	3387
		48.2447	3270	403270		48.1811	3971	203971		48.2447	3437
		48.2652	3435	403435		48.2016	4042	204042		48.2652	3401
		48.2857	3512	403512		48.222	3979	203979		48.2857	3412
		48.3062	3396	403396		48.2425	4031	204031		48.3062	3407
		48.3266	3547	403547		48.2629	3887	203887		48.3266	3292
		48.3471	3712	403712		48.2834	3966	203966		48.3471	3325
		48.3676	3761	403761		48.3038	4136	204136		48.3676	3382
		48.3881	3965	403965		48.3243	4048	204048		48.3881	3300
		48.4086	4048	404048		48.3447	4153	204153		48.4086	3287
		48.4291	4428	404428		48.3652	4103	204103		48.4291	3435
		48.4495	4650	404650		48.3856	4240	204240		48.4495	3395
		48.47	4730	404730		48.4061	4345	204345		48.47	3205
		48.4905	4656	404656		48.4265	4164	204164		48.4905	3426
		48.511	4788	404788		48.447	4279	204279		48.511	3451
		48.5315	5009	405009		48.4674	4314	204314		48.5315	3415
		48.552	5114	405114		48.4879	4272	204272		48.552	3442
		48.5725	5214	405214		48.5083	4162	204162		48.5725	3304
		48.5929	5101	405101		48.5288	4257	204257		48.5929	3332
		48.6134	4870	404870		48.5492	4149	204149		48.6134	3407
		48.6339	4759	404759		48.5697	4206	204206		48.6339	3419
		48.6544	4909	404909		48.5901	4215	204215		48.6544	3448
		48.6749	4829	404829		48.6106	4252	204252		48.6749	3371
		48.6954	4864	404864		48.631	4399	204399		48.6954	3325
		48.7158	5162	405162		48.6515	4488	204488		48.7158	3305
		48.7363	5320	405320		48.6719	4765	204765		48.7363	3286
		48.7568	5403	405403		48.6924	5321	205321		48.7568	3328
		48.7773	5616	405616		48.7128	5818	205818		48.7773	3349
		48.7978	5914	405914		48.7333	6377	206377		48.7978	3393
		48.8183	6250	406250		48.7537	7072	207072		48.8183	3288
		48.8388	6460	406460		48.7742	7917	207917		48.8388	3333
		48.8592	7203	407203		48.7946	8716	208716		48.8592	3203
		48.8797	7773	407773		48.8151	9473	209473		48.8797	3306
		48.9002	8363	408363		48.8355	10161	210161		48.9002	3355
		48.9207	8679	408679		48.856	11010	211010		48.9207	3298
		48.9412	8631	408631		48.8764	11890	211890		48.9412	3243
		48.9617	7936	407936		48.8969	13016	213016		48.9617	3314
		48.9821	7329	407329		48.9173	14306	214306		48.9821	3262
		49.0026	6903	406903		48.9378	15514	215514		49.0026	3227
		49.0231	6457	406457		48.9582	16980	216980		49.0231	3304
		49.0436	6286	406286		48.9787	18373	218373		49.0436	3323
		49.0641	5950	405950		48.9991	20080	220080		49.0641	3322
		49.0846	5497	405497		49.0196	22149	222149		49.0846	3288
		49.1051	5023	405023		49.04	24272	224272		49.1051	3353
		49.1255	4475	404475		49.0605	26217	226217		49.1255	3378
		49.146	4266	404266		49.0809	27213	227213		49.146	3230
		49.1665	3878	403878		49.1014	26558	226558		49.1665	3293
		49.187	3666	403666		49.1218	23057	223057		49.187	3275
		49.2075	3640	403640		49.1423	18996	218996		49.2075	3272
		49.228	3574	403574		49.1627	16924	216924		49.228	3346
		49.2484	3597	403597		49.1832	15469	215469		49.2484	3243
		49.2689	3573	403573		49.2036	14889	214889		49.2689	3294
		49.2894	3544	403544		49.2241	13585	213585		49.2894	3324
		49.3099	3656	403656		49.2445	12172	212172		49.3099	3295
		49.3304	3651	403651		49.265	9600	209600		49.3304	3326
		49.3509	3651	403651		49.2854	7214	207214		49.3509	3389
		49.3714	3708	403708		49.3059	5819	205819		49.3714	3326
		49.3918	3900	403900		49.3263	5054	205054		49.3918	3356
		49.4123	4119	404119		49.3468	4507	204507		49.4123	3296
		49.4328	4359	404359		49.3672	4292	204292		49.4328	3287
		49.4533	4550	404550		49.3877	4067	204067		49.4533	3299
		49.4738	4714	404714		49.4081	3848	203848		49.4738	3309
		49.4943	4676	404676		49.4286	3860	203860		49.4943	3397
		49.5147	4473	404473		49.449	3802	203802		49.5147	3393
		49.5352	4131	404131		49.4695	3671	203671		49.5352	3254
		49.5557	4098	404098		49.4899	3784	203784		49.5557	3433
		49.5762	3935	403935		49.5104	3609	203609		49.5762	3525
		49.5967	4055	404055		49.5308	3568	203568		49.5967	3515
		49.6172	4015	404015		49.5513	3576	203576		49.6172	3514
		49.6377	3910	403910		49.5717	3514	203514		49.6377	3477
		49.6581	3707	403707		49.5922	3621	203621		49.6581	3599
		49.6786	3561	403561		49.6126	3670	203670		49.6786	3625
		49.6991	3251	403251		49.6331	3690	203690		49.6991	3688
		49.7196	3310	403310		49.6535	3598	203598		49.7196	3658
		49.7401	3251	403251		49.674	3723	203723		49.7401	3762
		49.7606	3193	403193		49.6944	3764	203764		49.7606	3834
		49.781	3227	403227		49.7149	4051	204051		49.781	3828
		49.8015	3154	403154		49.7353	4138	204138		49.8015	3984
		49.822	3267	403267		49.7558	4313	204313		49.822	4067
		49.8425	3213	403213		49.7762	4382	204382		49.8425	4084
		49.863	3189	403189		49.7967	4458	204458		49.863	4235
		49.8835	3329	403329		49.8171	4782	204782		49.8835	4234
		49.904	3400	403400		49.8376	5044	205044		49.904	4237
		49.9244	3272	403272		49.858	5264	205264		49.9244	3916
		49.9449	3341	403341		49.8785	5338	205338		49.9449	3956
		49.9654	3511	403511		49.8989	5692	205692		49.9654	3813
		49.9859	3552	403552		49.9194	5944	205944		49.9859	3793
		50.0064	3586	403586		49.9398	6109	206109		50.0064	3785
		50.0269	3566	403566		49.9603	6436	206436		50.0269	3678
		50.0473	3519	403519		49.9807	6813	206813		50.0473	3678
		50.0678	3573	403573		50.0012	7087	207087		50.0678	3570
		50.0883	3417	403417		50.0216	7451	207451		50.0883	3366
		50.1088	3652	403652		50.0421	7750	207750		50.1088	3373
		50.1293	3692	403692		50.0625	7705	207705		50.1293	3441
		50.1498	3641	403641		50.083	7266	207266		50.1498	3473
		50.1703	3820	403820		50.1034	6592	206592		50.1703	3437
		50.1907	3887	403887		50.1239	6007	206007		50.1907	3346
		50.2112	3864	403864		50.1444	5778	205778		50.2112	3362
		50.2317	3836	403836		50.1648	5602	205602		50.2317	3347
		50.2522	4177	404177		50.1853	5416	205416		50.2522	3370
		50.2727	4678	404678		50.2057	5137	205137		50.2727	3387
		50.2932	5344	405344		50.2262	4766	204766		50.2932	3440
		50.3136	6020	406020		50.2466	4366	204366		50.3136	3429
		50.3341	6199	406199		50.2671	4184	204184		50.3341	3362
		50.3546	5996	405996		50.2875	3908	203908		50.3546	3331
		50.3751	5527	405527		50.308	3671	203671		50.3751	3359
		50.3956	5433	405433		50.3284	3603	203603		50.3956	3432
		50.4161	5714	405714		50.3489	3417	203417		50.4161	3440
		50.4366	5807	405807		50.3693	3379	203379		50.4366	3437
		50.457	5947	405947		50.3898	3383	203383		50.457	3355
		50.4775	5762	405762		50.4102	3467	203467		50.4775	3436
		50.498	5516	405516		50.4307	3396	203396		50.498	3382
		50.5185	5353	405353		50.4511	3363	203363		50.5185	3377
		50.539	5168	405168		50.4716	3341	203341		50.539	3262
		50.5595	5413	405413		50.492	3346	203346		50.5595	3315
		50.5799	5564	405564		50.5125	3300	203300		50.5799	3296
		50.6004	5431	405431		50.5329	3305	203305		50.6004	3266
		50.6209	5488	405488		50.5534	3344	203344		50.6209	3303
		50.6414	5101	405101		50.5738	3420	203420		50.6414	3321
		50.6619	4996	404996		50.5943	3515	203515		50.6619	3241
		50.6824	4823	404823		50.6147	3494	203494		50.6824	3213
		50.7029	4617	404617		50.6352	3564	203564		50.7029	3331
		50.7233	4441	404441		50.6556	3697	203697		50.7233	3228
		50.7438	4398	404398		50.6761	3639	203639		50.7438	3261
		50.7643	4446	404446		50.6965	3633	203633		50.7643	3361
		50.7848	4384	404384		50.717	3559	203559		50.7848	3364
		50.8053	4425	404425		50.7374	3677	203677		50.8053	3229
		50.8258	4174	404174		50.7579	3698	203698		50.8258	3304
		50.8462	4131	404131		50.7783	3699	203699		50.8462	3385
		50.8667	4360	404360		50.7988	3887	203887		50.8667	3350
		50.8872	4457	404457		50.8192	3994	203994		50.8872	3265
[truncated: 938 more rows]
